# Supplementary material for: Phylogenetic and transcriptional analysis of an expanded bZIP transcription factor family in Phytophthora sojae
Source: BMC Genomics. 2013 Nov 28;14(1):839. doi: 10.1186/1471-2164-14-839 (PMC4046829; doi:10.1186/1471-2164-14-839)
Supplement: Supplementary file 1 — Additional file 1: Table S1: Prediction pipeline statistics of bZIPs in oomycetes, diatoms, and fungi. Table S2 Details of predicted bZIP candidates in P. sojae. Table S3 Details of predicted bZIP candidates in other species. Table S4 Summary of HMMER search results from UniProtKB. Table S5 Primers for qRT-PCR assay. (XLSX 92 KB) [file 12864_2013_5563_MOESM1_ESM.xlsx]

## Sheet: Tabls S1. Prediction
Table S1. Prediction pipeline statistics of bZIP TFs in oomycetes, diatoms, and fungi
		Oomycete																				Diatom								Fungi
Rounds	Descriptions	P. sojae				P. ramorum				P. infestans				Py. ultimum				H. arabidopsidis				T. pseudonana				Ph. tricornutum				M. oryzae				F. graminearum
		New†	Valid†	Not†		New	Valid	Not		New	Valid	Not		New	Valid	Not		New	Valid	Not		New	Valid	Not		New	Valid	Not		New	Valid	Not		New	Valid	Not
Round 1	Search by HMM model(1e-5)	71				60				47				53				43				29				26				36				43
	Check by CDD & SMART		34‡	37			34	26			26	21			36	17			25	18			20	9			19	7			25	11			25	18
	- N-R class		21				21				20				26				18				20				19				21				23
	- C-R class		3				4				2				1				2				0				0				0				0
	- R-R class		0				1				0				0				0				0				0				0				0
	- V-R class		4				4				3				4				3				0				0				0				0
	- Others		6				4				1				5				2				0				0				4				2
Round 2	Search by new HMM model(1e-5)	32				25				20				11				1				1				2				0				0
	Check by CDD & SMART		11	21			11	14			14	6			0	11			0	1			0	1			1	0			0	0			0	0
	- N-R class		0				2				0																1
	- C-R class		4				7				11																0
	- R-R class		2				1				0																0
	- V-R class		0				0				1																0
	- Others		5				1				2																0
Round 3	Search by new HMM model(1e-5)	4				14				7
	Check by CDD & SMART		0	4			2	0			1	6
	- N-R class						0				0
	- C-R class						0				1
	- R-R class						2				0
	- V-R class						0				0
	- Others						0				0
Round 4	Blastp (1e-40), all found	34				31				8				9				4				0				0				0				0
	- Negative in rounds 1-3		23				13				5				0				0				0				0				0				0
	- New found		3	8			0	18			1	3			1	8			0	4			0	0			0	0			0	0			0	0
	- N-R class		2				1				4				1
	- C-R class		13				8				1				0
	- R-R class		5				2				0				0
	- V-R class		0				0				0				0
	- Others		6				2				0				0
Final	total number of bZIP candidates		71	47			60	45			47	31			37	36			25	23			20	10			20	7			25	11			25	18
* The tools used: HMMER v3.0 (stand alone) - http://hmmer.janelia.org; SMART - http://smart.embl-heidelberg.de; CDD - http://www.ncbi.nlm.nih.gov/Structure/bwrpsb/bwrpsb.cgi; BLASTP (stand alone) - blast.ncbi.nlm.nih.gov
† New: the number of new proteins found; Valid: the number of candidates in each class that were validated; Not: the number of candidates that were not validated;
‡ Green block: the candidates that were validated from the round; Yellow block: the non-N-R class candidates.

## Sheet: Table S2. P.sojae bZIPs
Table S2. Predicted bZIP candidates in P. sojae
Order in Fig. 3	Group in Fig. 3	Name	JGI1.1 Protein ID	Scaffold coordinate	Protein a		length	Intron number	bZIP domain		Domain feature		Pattern	Class	Other predicted domain(s)		ESTs		Gene model adjusted?	Notes of gene models		PiBZP blastp hits (1e-20)
1	2	PsBZPc26	Ps_131372	15:604802-605697 (+)	MTDPVPSSVETTDSLVSLKDPAAAPLPTQDSGKRKTPSYYNTSIRRQQCRVNQARYRNRQRQAQVELEQNVEQLRQEVGNLKRRYQDLSSRERSSQSPWSIVAEVFHLLESSYRSPWRMTSTKEMMSHPQTRLTLAVLERAFAHDAAMGERRGADVLMEQLRLYSQCFGDPRLQLKRIESVFAGVMAARVRLSVTVTEFTLKHVFPHPEAKGGEANGQRLYERLLGQRLDLDCTMNFLFDDLSCRVARLETNINLAAAFLQALGNVEDVARALEHARITSESTIEAGI	:	288	1	KRKTPSYYNTSIRRQQCRVNQARYRNRQRQAQVELEQNVEQLRQEVGNLKRRYQDLSSRERSSQS	:	C-RVNQARY-R-NRQRQAQVE-L-EQNVEQ-L-RQEVGN-L-KRRYQD-L-SSRERS-S-QS	:	C-R-L-L-L	C-R		:		:	No	Prediction intron may be too short (29 bp).	:	1e-40
2	2	PsBZPc25	Ps_131371	15:600795-601904 (+)	MSRYPFAAPKPLSDGLVGLVLPRAPAGRRYSGDASAAAAPFQAPVTPFSAARRSAASLRDEFRATGDATHALLTLTAAETTQPFLRAEAEKAPMLTMTSTATSSNSVKTKDMHKRKREDDTKVRRREQCRANQARYRDKQRNAQLQLEQNVELLHQEVSNLKRRYQDLSSRERSSQSPWSIVAEVFHLLESSYRSPWRMTSTKEMMSHPQTRLTLAVLERAFAHDAAMGERRGADALMEQLRLYSQCFGDPRLQLKRIESVFAGVMAARVRLSVTVTEFTLKHVFPHPEAKGGEANGQRLYERLLGQRLDLDCTMNFLFDDLSCRVARLETKVDLMTPLLRVLGSLKDVASVLENARVSSECTIGSLTD	:	369	0	REDDTKVRRREQCRANQARYRDKQRNAQLQLEQNVELLHQEVSNLKRRYQDLSSRERSSQSPWSI	:	C-RANQARY-R-DKQRNAQLQ-L-EQNVEL-L-HQEVSN-L-KRRYQD-L-SSRERS-S-QSPWSI	:	C-R-L-L-L	C-R		:		:	No		:	3e-53
3	2	PsBZPc28	Ps_131377	15:619246-620411 (-)	MASQFKFPHSTPLDRFERARAKLSDRVIGQVLPRRPARSRCFSSNALASPLQLVEDFPYGPGRELKALPQSNTFVTEAVLHVSSYGSALNAAPPHQPVRCRWAHTCRDLNRITDKAKQLELKKVVRRRQCRTNQARYRNKKRIYGDRLQHRVQQRQEELQALRLKRLRLCFSEKANLSPWDSVSEVFRLLETSFRSPWRMTSVDEMMKHAETQQSISQLRKSFAHDVSMDSASGVDALLEELCRYALYFSDPQIQLKRVESAVPGVLTASARLSVAVSEFTLSCVFPHLQGASRNQGACDDDEHRAFREKLLGQRLSCRCEMTFLLDEESGRVVRLETSINLVESLVQVLDDVVDVLKQALLTPECVVGDLVR	:	373	1	QLELKKVVRRRQCRTNQARYRNKKRIYGDRLQHRVQQRQEELQALRLKRLRLCFSEKANLSPW	:	C-RTNQARY-R-NKKRIYGDR-L-QHRVQQ-R-QEELQA-L-RLKRLR-L-CFSEKA-N-LSPW	:	C-R-L-R-L	C-R		:		:	No	Prediction intron may be too short (44 bp).	:	4e-33
4	2	PsBZPc27	Ps_131374	15:609933-611054 (+)	MASQFEFFHNAPLDRFERTRANLSDGIIGHVLPRRPAESRYFSSNELPTNPIKADEALELRSSYGSSYTAVPHHGRSSSSPVSVATNAALSELKAEYRTSCRDLKHIEDTATRIEMKKAIRREQCRTNQARYRNRQRVRQGQLQHKVQQLQEELQGLRLKRQRLRLSEKTNRSPWAIVSEVFRLLETSFRSPWRMTSVDEMMKHAETQQSLILLRKSFAHDVSMGSGSGVDALLEQLRRYALYFSDPQIQLKRVESVVPGVLMASARLSVTVSEFTLRSLFPHLEKTNSSDTYVAVDEHRALREKLLGQRLRCRCEMTFLLDEESGRVVRVETSINLVESLFQTLESAGDVADVLTQALVTPECVVGYLIERK	:	373	0	TRIEMKKAIRREQCRTNQARYRNRQRVRQGQLQHKVQQLQEELQGLRLKRQRLRLSEKTNR	:	C-RTNQARY-R-NRQRVRQGQ-L-QHKVQQ-L-QEELQG-L-RLKRQR-L-RLSEKT-N-R	:	C-R-L-L-L	C-R		:		:	No		:	2e-36
5	2	PsBZPc31	Ps_132422	20:781379-782320 (-)	MKVSALISPTTTQPDLGPAQADLARLMPRDRSESIMTEDSSGIASPRREKKTTPVLTDKQAIRREQCRANQARYRNKQLNRKRQLQRENQLLEEEIQGLKLRKRSIRFERKTNQSPWTIVGEVFRLLEDGFRSPWRLASTEETMKHADTRQSLAFLEKAFVHDVAMGDLRGINALMDQWRRYSLYFEEPHLELNRVEVLVKGVVSATATLSVTITDFTLRCVLPELATCKGRKALQLNRTLLGKRLSCDCSMRFLFDEASCRVVRIEPKIDLVTPLLRILGNIKDVSAVCKYALLTSECVVGDLPERPRRGSS	:	313	0	VLTDKQAIRREQCRANQARYRNKQLNRKRQLQRENQLLEEEIQGLKLRKRSIRFERKTNQSPWTI	:	C-RANQARY-R-NKQLNRKRQ-L-QRENQL-L-EEEIQG-L-KLRKRS-I-RFERKT-N-QSPWTI	:	C-R-L-L-L	C-R		:		:	No		:	3e-37
6	2	PsBZPc24	Ps_131370	15:598304-599353 (-)	MTSHFETSSHRFHRFEQVRARLSDDLVSRVLPRGTNSKSDDAAWGEGGPSALLSQQRGATMQKYRDAYMASCSMESPRSSHSKLPMSSRMRVAETNDTLLRKGQLTKSEIRREQCRTNQARYRNKQRNNQLRLENAVRELRQDLENLKQRRQSIVLSEKTSQSPWTIVSEVFRIIESSFRSPWSMADKSEMLDDVDMRKNLKFLHDVFTSDVAAGELTGIDGLVERWRHYSMHLGDARLQLKRVEFVAPGVMTASAKLSVVATELVMRHLFPHLVEVEPQSKYDPLPRSVRSRLLGQSLNCSISVDFYFDEENGRVARLEPKIDLLPELLRILGDLEDLAEASSFPSGA	:	349	0	RKGQLTKSEIRREQCRTNQARYRNKQRNNQLRLENAVRELRQDLENLKQRRQSIVLSEKTSQSPWTI	:	C-RTNQARY-R-NKQRNNQLR-L-ENAVRE-L-RQDLEN-L-KQRRQS-I-VLSEKT-S-QSPWTI	:	C-R-L-L-L	C-R		:		:	No		:	1e-30
7	2	PsBZPc10	Ps_129652	8:749123-750214 (+)	MAAFESNRDFVSGENPLNATRLPALLPPRQQEYASPRRLASVFTRKRETVDAQSELMSALVPLTQLMAAAKSSTPPSGADPPAPKTLSPAPPKPKRKRIRLKTERRREQCRNNQARYRDRQRGIVRELEQSVQHLEQEIQGLTTRRHTLRYGAQTTQTKHNVWNVVVEYFRLLRYGFLMPFCGMDPNVAAASSSDAEPHDQEFFLRAAMADDVGVGELAGVDALIEQWKRYSSCFGSLHLKLKRLEQQPLGNVVATATLSLTITEATLRYVFPHLLALEGSQSHSEDLGRASPLYARLLRERLECPCTVRFMWDDSTGRVTRLDTAIDFLSPLLRALGSLEDVSYVLGEARITPACLIGEIQI	:	363	0	RIRLKTERRREQCRNNQARYRDRQRGIVRELEQSVQHLEQEIQGLTTRRHTLRYGAQTTQTKHNV	:	C-RNNQARY-R-DRQRGIVRE-L-EQSVQH-L-EQEIQG-L-TTRRHT-L-RYGAQT-T-QTKHNV	:	C-R-L-L-L	C-R		:		:	No		:
8	2	PsBZPc13	Ps_129659	8:776858-777994 (+)	MQTIYLAEDCSQRPQHSRPELSSDIVRPVFQRRVSTMNRDVEAGSRPTRGAKRPSSPESDSYYSGVLPLSSAYSGYTQPAGSNMPSRFSVTRDAPTARYLSSKTVDALRTVTNNAQTDSSEPKKPQKRARLKSERRREQCRANQARYRQKQLNHAKELEATVQKLRADIPVLELQRNRLLYGGQQNVWNVVVEYFHVFRFGAPVVLPVESVDTADATVDCVENAETKHQLAFLRSSMTEDVILGERSGVDALMDQWRRYSTSFQSLYFQLDHIERVGDKFVSVTAMMNVTVSEATLKGVFPYVTSEYSLSSRLLGQRLRIPFSVCFEWDSTSCRVSRLETTVNFMAPLMEALDNVADVALVLERATAQLACLISKTSR	:	378	0	KRARLKSERRREQCRANQARYRQKQLNHAKELEATVQKLRADIPVLE	:	C-RANQARY-R-QKQLNHAKE-L-EATVQK-L-RADIPV-L-ELQRNR-L-LYGGQQ-N-VWNVV	:	C-R-L-L-L	C-R		:		:	No		:
9	2	PsBZPc12	Ps_129654	8:751974-753130 (-)	MVRPVFQRAPSRTNTVDDVDERNTSFLRNLQSSHAYSPETSLQPDTDMLDLSEENTSGVPHTGAHSNSKPQRRVRAPSDDVKAVESPPLGKRRYSARSQAEDLNTLMPIIKKKPSHFRSQRRREQCRINQIRSEKSVRDLQRDIPVLELQRARLQYGDQQDVWGVVIEYFKMFRFGVLVPTTVKLEGAQAGALTSEAGPYNVEVEQLAFLRSSLASDVVLGERSGVEALMDQWRWYSTYFDNLYFQLERIKRVSDKFVRVSATLSVTVSEATLEGIFPYLTSEPLKSKLLRQTLRLPCVVCFEWDAVNNCVARLETTVDFINPLTKLLGNLTDVAAVLELAHISRDGVVGRPGQMAQLQDKEAQRRATGGARTQ	:	374	1	KPSHFRSQRRREQCRINQIRSEKSVRDLQRDIPVLELQRARLQYGDQQDVWGVVIEYFKMFRFGVLVPTTVKLEGAQAGAL	:	R-REQCRIN-Q-IRSEKSVRD-L-QRDIPV-L-ELQRAR-L-QYGDQQDVWGVVIEYFKMFRFGVLVPTTVKLEGAQAGAL	:	R-Q-L-L-L	other		:		:	No		:
10	2	PsBZPc50	Ps_137313	53:55656-56726 (+)	MDPVVFHAPVSRHSPWASTVARPAFQRDPLDDTQVGQGGEFYHRAASTPTAPHHYPPERSALRTTITRKSPGNALLAEGIPVALRYNADPRDNFAVPSNARLEDYPTQTDTHDTPNARGRLQTARRREQCRLNQARYRLRQDRKVQLLNETVTKLREEIPLLGLQRDRILFGTKQSIFNVVVEYFHLFRHGVRLGNYVPDSQTQHQQVFLRSAMCPNVLLGERQGVHALMEQWRRYSSYFEDLNFQLEHMDERLKNLVTVSASMTVTITEATLKHVFPHLVNSKLGETLLGRRLMLPCSLCFEWDDASSHVVQLEMTVDFLTPVNRVLNSLSDTAFVLGQALVTLDGSIGKFDTWE	:	356	0	RGRLQTARRREQCRLNQARYRLRQDRKVQLLNETVTKLREEIPLLGLQRDRILFGTKQ	:	C-RLNQARY-R-LRQDRKVQL-L-NETVTK-L-REEIPL-L-GLQRDR-I-LFGTKQ	:	C-R-L-L-L	C-R		:		:	No		:
11	2	PsBZPc09	Ps_129642	8:706032-707305 (+)	MDRIPSIFARYEPDHALTSDVIGHVMPRARPPIATNTSLEIADSASVAVQQNHLDDEREAYLARKVDNVATEYAKDLEATVVRLRHEIPLLETQHSRLVSGAKSSAWCVVMEYFHIFRNGARPFAEIPLGPEAWLQRSEAQQQLSFLQSSMSDDVVLGEQRGVNALLEQWKRYTTSFDDLQFQVEHMTRVSEDFFIAATASLNVTISEQTLQYVFPHFVELCFEWDKKSKRVVRMEQAVDFLTPPLRVVGSLADAAFVFEHARVNLDGVIGEF	:	273	3	HLDDEREAYLARKVDNVATEYAKDLEATVVRLRHEIPLLETQHSRLVSGAKS	:	E-AYLARKV-D-NVATEYAKD-L-EATVVR-L-RHEIPL-L-ETQHSR-L-VSGAKS	:	E-D-L-L-L	other		:		:	No	The 2nd predicted intron may be too long, the lengths of 3 introns are 105, 254, and 93 bp.	:
12	2	PsBZPc14	Ps_129663	8:789436-790698 (+)	MASHPRNFDRTPAPFSDTVIGSVLTRAAAPGYHLPRSSNHHTIRRHHHHSPNAAFQHRQPQYSTPSSTVLLPPIRKLSPSAHSATNAAEPADKFPLRPVPRRLQEDATPAPPVRRFAPNHLGQVTLPYPSRPAAGFAPAESPSRAVAAAEATLSIHRNDATKQQKRKRRVSVKSEACREQCRTNQARYRQKQREYVAKLESTVTQLRDEIPMLEVQRRRLRYDSKQRVWDVVVEYFQLFRHGVCDSSEQGSAIPSDVLRTSEAQQQLMFLRSTMAPDVEFCNVSGVEVLMEHWCRMSEYHENLKFELEHMEKVSESIVTAKAMLTVTITKTTLECVFPHLMGSENVEDLSLAVKILGHTLVYPCSVLFVWDEATSLVVRLETDIDMATPLLGLLGNLKD…	:	420	0	REQCRTNQARYRQKQREYVAKLESTVTQLRDEIPMLE	:	C-RTNQARY-R-QKQREYVAK-L-ESTVTQ-L-RDEIPM-L-EVQRRR-L-RYDSKQ-R-VWDVVV-E	:	C-R-L-L-L	C-R		:	CL_1630Contig1, psHB_005xF22f, psHB_028xN14f	:	No		:
13	2	PsBZPc18	Ps_129700	8:959263-960303 (+)	MASSFLCPPSNYSLGDNVIGGVMQRVGYNRPRQAHAQFEPPTAQQQEPRTYTCSGHKRLPQLDSLPTMVAKRSRDSYAVEEELRPPAERKMKVSASRRERCRINQARYRQRQRQHEEELDQSIRQVQEEIQDLESQRQDILRCAPTNESVWVVATEYFRLFRYGFMAPLMVPESKSASVLSKTNKTQNSTALKQSNVQLEFLKESMAEDVTDGVACGAEALLENWRLLSLYHNDVHFQLQRLEQKREESLSAVTKTSVTITKNTLRHVYPHLGIEHPALAAKLLGQRLVMRGTVHFHWDNASGRVVRVESKVDALTPMLKLLGSLENVAIVFERALMTPEGRFSVQ	:	346	0	SASRRERCRINQARYRQRQRQHEEELDQSIRQVQEEIQDLESQRQDILRC	:	C-RINQARY-R-QRQRQHEEE-L-DQSIRQ-V-QEEIQD-L-ESQRQD-I-LRC	:	C-R-L-V-L	C-R		:		:	No		:
14	2	PsBZPc15	Ps_129696	8:951116-952207 (+)	MASSFLVPPNSHALSDSVIGGVVQRVTPFTRHDDGYRTFTTARRLDEPQQQHSVIGHKRLPPLQSLADAVTTETQSPDEGRKMRVSASRRERCRINQARYRKRQRKHAEDLDNSIQELKEETQKLETKRQTILRCAPTNESVWMVATEYFRLFRQGYMAPMKVPDMFSSSCISGTNDSHDMSRLKQAHAQLDFFRATMTPDVTDGPVCGPDAILKHWKLLSLYHGDVQVQLKRLQQDGDSGSVVATTKVSLTITENSLRYIYPHLSKADAEGGSESLAKKMLNERLVMCGSVRFDWDDRSGRVVRLETKIDMMSAMLKLLGNLEDMARVFEKAAITPEGRFIDRSATSSASTTSFSLQPRREW	:	363	0	SPDEGRKMRVSASRRERCRINQARYRKRQRKHAEDLDNSIQELKEETQKLETKRQTILRCAPTNESVWMV	:	C-RINQARY-R-KRQRKHAED-L-DNSIQE-L-KEETQK-L-ETKRQT-I-LRCAPT-N-ESVWMV	:	C-R-L-L-L	C-R		:		:	No		:
15	2	PsBZPc16	Ps_129697	8:953776-954837 (+)	MSSSFLYPRDSYLLSDRRGAVPHNSGPLHSRLGLTDEHDSREVQRYTKPRQTYPTESSPSLVGRKRLPDVNPLADTSTKLTAGRTLYRQEEEPVTPPTNDGRAVKAAATRRERCRINQARYRQRQRQYAENLDASLNALREEIQALELRRQSILRCAPTNESAWVVAMEYFRLFRYGFMAPMMVPGVASSSEKRSTSSPPEQTDAQLDFLKATMASDVTDGDATGPDALLRHWRLFSMVFDDVHLQLKRMEQIEDDSLLALSSISITITEKTLRYVFPPLNPTIAKKLLKQRLVVRGSSRFDWDESCGRVIRLESKLDLLSPLLQLLGNLEDVATVFENAQLTPEGRFISGKK	:	353	0	GRAVKAAATRRERCRINQARYRQRQRQYAENLDASLNALREEIQALELRRQSILRCAPTNES	:	C-RINQARY-R-QRQRQYAEN-L-DASLNA-L-REEIQA-L-ELRRQS-I-LRCAPT-N-ES	:	C-R-L-L-L	C-R		:		:	No		:
16	2	PsBZPc19	Ps_129701	8:969992-970965 (+)	MAESSLVPPNSSSLSDSIVGGVLQRVVPLHGQRAPINDRSFQNHKRLRVRDDTEQAQETRPVTPARKMKVSASRRERCRVNQAKYRQRQWEHADELEASISELKEAIKDLEDQRGVILARIPTNPSLWVVATEYFRLFSRGYMMPLLVSDLSSFEAEVHHPKEIHAQLTFLKETMALDVTDGDACGVEAILEMWRLFSLHHSDRLVIQGTVRFDWDETSGRVVRLESKMDMVTPLLKLLGALDKVAAVFDNARITPEGSVISSKQEGL	:	268	1	ARKMKVSASRRERCRVNQAKYRQRQWEHADELEASISELKEAIKDLEDQRGVILARIPTNPSLWVV	:	C-RVNQAKY-R-QRQWEHADE-L-EASISE-L-KEAIKD-L-EDQRGV-I-LARIPT-N-PSLWVV	:	C-R-L-L-L	C-R		:		:	No		:
17	2	PsBZPc17	Ps_129699	8:957463-958440 (+)	MASTFMPHPNTLNLADGVALQRVAPLHGQFDNDGSFFSLKRLPPLRTVARFDCESAFSSIPIKAEAIEAEATESKPNAAASRRERCRINQARYRKRQRQHADELDESIQQLQKEIEDLQAERQIIEQATSSTQSVWVVATDYFRHFRHGFTAAPPSVANSPFASQPYEPHRQLEFLRTAMAEDVTDGCLCGAEALLENWRLFTLLHGDLQVQLTSLEQLSGGSLLAATSVTLTIIQNTVLHLYPHLIRVGANGQEWSPLASRMLNQRLVVPGSVRFDWDSTSGRVSRLESKLDMLTPMLKLLGSLEAVACVFGQTSITLECRIVQ	:	325	0	ESKPNAAASRRERCRINQARYRKRQRQHADELDESIQQLQKEIEDLQAERQIIEQATSSTQSVWVV	:	C-RINQARY-R-KRQRQHADE-L-DESIQQ-L-QKEIED-L-QAERQI-I-EQATSS-T-QSVWVV	:	C-R-L-L-L	C-R		:	CL_2611Contig1, psZS_010xC04f, psZO_001iG12r	:	No		:
18	2	PsBZPc08	Ps_129641	8:701596-702563 (+)	MPQFDSIASVRVAVHESYFAKLERRREQCRENQARYRRRQHEHLLKMETDTATLRVQGVRTQTVWGVAAEFLGLFKHGISTATVATLGTTGYHSLEASNAQLDFLRAMMTPDVTDGSVYGIDALLERWRLYSLYHSNLDIELERLEMGAPNTVIATTRVSMTITESTLYHAFRHLFNGNASHSERLVAKLLGQHVTMSGSVRFGWDDTCGRVHSLEHSADMLTPMLKLLGNLEDVAFVFSRARITPDDNVLRDEQMLWSQDKRRTRFILHQ	:	271	2	SYFAKLERRREQCRENQARYRRRQHEHLLKMETDTATLRVQGVRTQTVWGVAAEFLGLFKHGIST	:	C-RENQARY-R-RRQHEHLLK-M-ETDTAT-L-RVQGVR-T-QTVWGV-A-AEFLGL-F-KHGIST	:	C-R-M-L-T	C-R		:		:	No		:
19	2	PsBZPc56	Ps_139294	72:267933-268700 (+)	MAELATAEKLRLRELRRERQIRYRKKKENYMHSLEDETRQLRDEIEQLEQRRRSVSAAVPAIESAWRVAAEYFRLFRYGVSEASVSVSSSSSEAQPSAQLNFLRASMTADVAFNGERGAEVMLRTWSCVSRWFAGVEMDLERLEKDATGSLVATTTFTVTITEQTLSIVFPHLSTGVGQVGSAASFLSERLEGQTITMRGSTRFEWDGAYCCVTSVMSQSDMLTPMLRLVGSLEDVSRVFEGARITPDFRLKSAM	:	255	0	AEKLRLRELRRERQIRYRKKKENYMHSLEDETRQLRDEIEQLEQRRRSVSAAVPAIESAWRV	:	R-RERQIRY-R-KKKENYMHS-L-EDETRQ-L-RDEIEQ-L-EQRRRS-V-SAAVPA-I-ESAWRV	:	R-R-L-L-L	R-R		:		:	No		:
20	2	PsBZPc55	Ps_139293	72:263536-264318 (-)	MPAETQLKRRHYKQHEDVIKDVISEQDRLRELRRLRQIRYRKKKAEYANTLDAENKQLQEEIDTLEQRRRSFAAAVPAKENVWSVAAEYFRLFRYGFQTAAASSTSTQPSMQQDFLRNCMTADVVFNAGRGPEAMAKSWKCLSLWFQAVEFELEGLQKGVDGSLEAATITSVTITDRTLRNVFPHLPSDSALRAKLLDQRLVMRGSMRFEWDPAFGRVCCLVAQSNMLAPMLRLLGGWDDVSKVFERALISPDFQWRANA	:	260	0	QDRLRELRRLRQIRYRKKKAEYANTLDAENKQLQEEIDTLEQRRRSFAAAVPA	:	R-RLRQIRY-R-KKKAEYANT-L-DAENKQ-L-QEEIDT-L-EQRRRS-F-AAAVPA	:	R-R-L-L-L	R-R	SCOP domain d1toaa_	:		:	No		:
21	2	PsBZPc61	Ps_139707	77:233305-234432 (-)	MNGCTLFPSNTQRLSDHVIGSVVQRAWVPEGPTDSDAEDGAEFARPSQQISQFSACTQARHGLQYQPAETLEDSPVRRYAPSAVRQIEITGRVALDALEGYNAQPRATIKSQSQRGLARKDPAISAEERQRELRRMRQIRYRQKKYDLNMKLEEDTVQLREEVEQLEQRRRTIAAAVPTNQSMWDVVLKYFQVFRYGVQERASIQEPTSGPGASSSPQLEFVLATMTKDVVFNSCRGSEAIMKAWKCQTLWFKDFELELESLVKVSGSSLVATTTTNFTIVDRTLQNVFPHLSEKNGFRSAGLGPRVAKTLLGERVTVRGSVRFEWDGFLGRVTMITTQSDLLTPILRLLGNLEDVSYVFEWALVSPEFQWRHIM	:	375	0	EERQRELRRMRQIRYRQKKYDLNMKLEEDTVQLREEVEQLEQRRRTIAAAVPTNQSMWDV	:	R-RMRQIRY-R-QKKYDLNMK-L-EEDTVQ-L-REEVEQ-L-EQRRRT-I-AAAVPT-N-QSMWDV	:	R-R-L-L-L	R-R		:		:	No		:
22	2	PsBZPc58	Ps_139299	72:302931-304241 (+)	MNFCTLRPPNDRFLSDDIVGGVVERRSSGRYFRPDNYQHSAVRANNNEWRQSSQPRVQPQAPEYTRARQVQNSTNNTLTRPGAIIPERDAIAVLGLLSLTGEKRKRESESPKNSYPSNKSRYVEPQGYSPSTNVEPRYDESKAWTQQPEARYSSKEPRYIEPEASIPQRYPSREPRYVETEACTPQHETDTESLNSDKQENYHREEENYRRERQKKEYDRMTSLEKETRQLREEIMSFEQQRRAISAALPAQQNGWDVALEYFQQFRYGLQSRGCSNAIRPTNAQIDLLRTAMVPDVVFNSGQGVEAMMRSWKCLSMWFQDVELEIEGIDRGAAGSLVAIARTSVTITERTLRNVFPHLCSSSSNRRLADRLLGQRIVMRGLTRFEWDGLSGRFTSVMA…	:	436	0	EENYRRERQKKEYDRMTSLEKETRQLREEIMSFEQQRRAISAALPAQQNGWDV	:	E-ENYRRER-Q-KKEYDRMTS-L-EKETRQ-L-REEIMS-F-EQQRRA-I-SAALPAQQNGWDV	:	E-Q-L-L-F	other		:		:	No		:
23	2	PsBZPc57	Ps_139295	72:270975-272120 (+)	MNASVLHPPNDWCRSDDVIGNVVQRTRAAPDLSRFSIAPLGPRPAESKGFYTPAWKKHRLAEGVQSQRPVNDPFKGTTRHSNYQLPVEPVTRRKSPFREPVATNTAATTVQNSNKQSVSVNVASLIALGQESLREARRQNQRRYRQKQHDHMVALEQETSKLQLQIKQLGQQRRIVTPVVPGGDACVWSVAVEYFRLFQLGLREQPASSGPVHARDLSSAQLSFLRSRLAQDAILNEGRGVDVAIYSWRRASFWFQDFRLELEDLHKRGADSLVAITKTSFTVTERTLRNVFPGIWNDRESETGSALVSKLLGCRIVMRGSTHFEWDPNRSLLSSVIAQSDLLTPMLRLLGSLEDAERVFAQAIISPVFHWAAPSSTVAWF	:	381	0	QESLREARRQNQRRYRQKQHDHMVALEQETSKLQLQIKQLGQQRRIVTPVVPGGDACVWSVAVEYFR	:	R-RQNQRRY-R-QKQHDHMVA-L-EQETSK-L-QLQIKQ-L-GQQRRI-V-TPVVPG-G-DACVWSVAVEYFR	:	R-R-L-L-L	R-R		:	psZS_007xF09f	:	No		:
24	2	PsBZPc23	Ps_131085	14:378006-379181 (-)	MNTSILCPPNHHLMSDSVISAVTKHPKRGQDFYRDERTDSTVGYGYSRLQNGRRPTPSAHGGAAHVAPANPWQWNTDVHYYSTSGANATAPAEKAAALASKRQREEATSTASPNPKRHQMSDDASPASLAAVKADVNQARIAELIRLGQDIHRKRYRESQRRYRKKQNGKLADLETSTVQLRAEVAQLEENRNDISAAIQKKANMWNVAVEYLWLFRRGLQLKGQTSPDAPPAQAQADAQLDFVQKAMAADVACNDGFGRATAIRSWWFLQWFDDVDVDLRGLEKISDNSLTTATRTTLTITEQTLQKLFPHLSTHTLASKLVGRRISMKGSVYFEFDAHSGYVSSIIAQSDMLTPLLGLLGSLADVSMVFEKALISPNFQWKARSVRTTS	:	391	0	GQDIHRKRYRESQRRYRKKQNGKLADLETSTVQLRAEVAQLEENRNDISAAIQKKANMWNV	:	Y-RESQRRY-R-KKQNGKLAD-L-ETSTVQ-L-RAEVAQ-L-EENRND-I-SAAIQK-K-ANMWNV	:	Y-R-L-L-L	other		:		:	No		:
25	2	PsBZPc39	Ps_135097	36:49428-50135 (+)	MTTGEEETEALQLHRTQRREIQRRYRAKQKNHLETLEKETQQLRREIAALESRRRGNQTKEDIWNVAAQYFDLFRRGTQLKPRFNAMAATISDNQTALNDGYATEAARRSWCFSQRFDDFEVEPFGLKRMENGSVTIATRTSVTLTERTLRKVFPHLCASHDGRHLRDRLLGQRIVMHGSTYFQWDSDSGRVVNVIAQSDMLTPMLHLLGSLEDVAFVFDKALVSPDFQWKPASA	:	235	0	EETEALQLHRTQRREIQRRYRAKQKNHLETLEKETQQLRREIAALESRRRGNQTKEDIWNVAAQYFD	:	R-REIQRRY-R-AKQKNHLET-L-EKETQQ-L-RREIAA-L-ESRRRG-N-QTKEDI-WNVAAQYFD	:	R-R-L-L-L	R-R		:		:	No		:
26	2	PsBZPc59	Ps_139312	72:360058-360822 (+)	MDKRDAASWLVYQRERHRINQTRYRERQNEFLARLVEDNRKVREEIAGLEQSRVSITPLQVTPREANVWGVAVEYFRLFRYGVPDSPLTTSSCVQLDFMRATMAQNVEVNGGRGAETMLKSWKGRARWFDDVDVELLALLKGPGDSVVASTKASITITDQTLRYVFPHLRSDEDGAAGAKKALIADRILGQQIVLYGSTIFGWDGDCNRVTSALAQSDMLTPMLALLGSLDDVALLFDKSLMLPDSKWKAIPKN	:	254	0	KRDAASWLVYQRERHRINQTRYRERQNEFLARLVEDNRKVREEIAGLEQSRVSITPLQVT	:	H-RINQTRY-R-ERQNEFLAR-L-VEDNRK-V-REEIAG-L-EQSRVS-I-TPLQVT	:	H-R-L-V-L	other		:	psMA_010xD02f	:	No		:
27	2	PsBZPc60	Ps_139694	77:160936-161913 (-)	MNTSALYPPNLRSFGDGVIRNVVQRDRHYHEPETSFVRPVTTGRIALPSITGRKRPLQDAVKSEPAPTKTQKTRAALSTDGLDEKFAAEVELRRKRNRMHQARYKQKQREHLADLEKTIETLKTEVQELEVQYHLVSYSVPTNSTIWGVAAEYFRLFRHGVKAPITALPRSSQYQAQCNFIQATMALDVTDGTVFGVKAVMKNLLLQSRCYQEIDTYPVRLENGPGESLVATTRCVLKITDNTLRYGFPHLVGELAPLAGKLLGKRITLQGSVRFVWDNAKGRVTQLHWRVDMLSALLTLLGNLKDVERVFRGARVTPEGVVREG	:	325	0	KFAAEVELRRKRNRMHQARYKQKQREHLADLEKTIETLKTEVQELEVQYHLVSYSVPTNS	:	N-RMHQARY-K-QKQREHLAD-L-EKTIET-L-KTEVQE-L-EVQYHL-V-SYSVPT-N-S	:	N-K-L-L-L	N-K		:	psMA_016xI21f	:	No		:
28	2	PsBZPc46	Ps_137252	52:197776-198606 (-)	MPPGQSFAGDVEARAPSTTRQGDSQEVNRAIELRRERNRIHQARHKMRQRQLVTDLEDSIVQLREEIQELKHQRELIGRGVPTTSNLWGVAVEFFRLFRHGVKPIVSNEGERTSMRSEYDAQRDFMLSTMMPDVTDGDVFGVDALLENWALQSLCYDEFDLQPVRMEKRANDSLLAKTQATLVISENTIRYAFPQLIVDDGQPSPLVSKMLGQTLSLWGSVVFEWDAATNRVAGVYCRSDHLTPLLNLLGSLEDVACVFDKAPITPEGRIVSNEEF*	:	277	0	NRAIELRRERNRIHQARHKMRQRQLVTDLEDSIVQLREEIQELKHQRELIGRGVPTTSNLWGV	:	N-RIHQARH-K-MRQRQLVTD-L-EDSIVQ-L-REEIQE-L-KHQREL-I-GRGVPT-T-SNLWGV	:	N-K-L-L-L	N-K		:		:	Yes	Original model includes two genes. The shorter one, retained for the analysis, is the bZIP TF.	:
29	2	PsBZPc48	Ps_137260	52:247923-248906 (+)	MDRSALYPPNRQQLSDAVIGSVPLRAQAPYSSRDADASAGALLSLQSTQSLLPSTGLRVHLTVSSEVSSGQLIPSVQQNQKAANDLELRRQRNRMHQARHKMKQRQKLLDLESSIQRLSEELQELRLQREVLSVGVMFNTTIWNVAAEYFRMFRYGVKVPETSATTVLRPPMETQRHFLLSTMTSSVVSESGYGADALMDNWSFVSRYHPDIDIQLTCLETTADGFMVGRTLGRLTITGNTLRNAFPHLVDAEGQEQARLAGKMLGQQIAMRGAIEFEWDDSTRRIVRVQHKADLLTPLLELLGSLEEVSRVFDNARVTPESTVAIS	:	327	0	ANDLELRRQRNRMHQARHKMKQRQKLLDLESSIQRLSEELQELRLQREVLSVGVMFNT	:	N-RMHQARH-K-MKQRQKLLD-L-ESSIQR-L-SEELQE-L-RLQREV-L-SVGVMF-N-T	:	N-K-L-L-L	N-K		:		:	No		:
30	2	PsBZPc45	Ps_137251	52:193354-194406 (-)	MGSLRVDGMYELKQPMGLPMSRLLSSESLPPMADTSSCAADDSTRVASTRKSKKSRAATGTELRRQRNREHQARYKTKQKNRVLDLENGIERLQQEIQELKLQRQIISIGVPGRQTKWGVAAEYFRLFRNGLRAPSRMNLPVGTVAAEFPVQRHFLQTTMTSDVVGSLGCGVDALLQNWRLITLCHPDVDIQLMRLQAGPGERVVAYTRGTHTITEDTLRYAFPHLNDGSNDSAWLASRLLGYKLVINGCTHLLWDADAGRMISIQYTADILTPMLQLLGNLDEVSKLFSKARVNPQCRFCGMSLAIFAGRISKGFRAGNHCCRMQTIPFEQTLYMLFHLSIRFVFSSQD*	:	351	0	VASTRKSKKSRAATGTELRRQRNREHQARYKTKQKNRVLDLENGIERLQQEIQELKLQRQIISIGVPGRQT	:	N-REHQARY-K-TKQKNRVLD-L-ENGIER-L-QQEIQE-L-KLQRQI-I-SIGVPG-R-QT	:	N-K-L-L-L	N-K		:		:	Yes	Predicted 1st intron is too long (482 bp). Adjusted to no intron.	:
31	2	PsBZPc47	Ps_137255	52:211496-212450 (+)	MQQLSDGIVRRVVQRNQPQSLDLFAVAASGSSSMHQVDDTRHLPMNEAEMKRVAAEIELRRQRNRMHQAKHKMKQQKMVLDLEIGINQLRDEIQQLKLRKEVISAGVATDTTVWSVAAEYFRLFRNGFKGPMLTLQPAASDPSLGALQPRESFAQRDFFIATMAEDVAGDTGFGVERLLENWRQLSTYHEDMEIELVRLDLGSDDGLVATVRSATTLSERALRHGFPHLFNSGQWTDIGRRLLGKRLVMDGAVNFVWSEEKGRVLLGNLEDVARVFAGYE	:	280	2	EAEMKRVAAEIELRRQRNRMHQAKHKMKQQKMVLDLEIGINQLRDEIQQLKLRKEVISAGVATDTTVWSV	:	N-RMHQAKH-K-MKQQKMVLD-L-EIGINQ-L-RDEIQQ-L-KLRKEV-I-SAGVAT-D-TTVWSV	:	N-K-L-L-L	N-K		:		:	No	Predicted 1st intron may be too short (45 bp).	:
32	2	PsBZPc21	Ps_130951	13:711302-712399 (-)	MSSQSVLYPPNASHLTSEVIRNVTERSTPKFDGVGMTASHSVLHVHGLSTTVSTTISSPQYVRLTDSHAPVRSTPQAVALAGAPSAPGGFLPAVGCTTTTAGLPTTSTRPQAASAQAKDEDAATIEARRQRHRVHQERYRRKLRLNLQEHQQSIQDLHEEIQWLELQRQITALYASMVWSVTAEYYRLFRFGLKEPEFMTSDMRFIGSEGVDALLENWRYLSLGLKGADIQLECLENGVGGSVIATSSTTFTVTENTLRMVFPHLLECDEGGRLHPIATKLLGQQLSVKSSAEFQWDDERGQMSSIQLTPDFFTPLLRILGALEDVAFVFSKARMTSECKAVC	:	343	1	EDAATIEARRQRHRVHQERYRRKLRLNLQEHQQSIQDLHEEIQWLELQRQITALYASMVWSVTA	:	H-RVHQERY-R-RKLRLNLQE-H-QQSIQD-L-HEEIQW-L-ELQRQITA-L-YASMVW-S-VTA	:	H-R-H-L-L	other		:		:	No		:
33	2	PsBZPc49	Ps_137261	52:249046-249939 (-)	MTEGQRENVPTYKSPGSSSSLEDSRHPTGHHQNSFPPPTTLDKEAIRRKRNRESMARARKKMKEKEIALDCQRLRQKIRTLQRQINSPRVSSLTKTTPWKVAAEYCRLFRNGLTSFLAAPEPYNTSAALFQYDCGAFQDFLTVVMAPDVLGERGRGVQLLIDDWKWVSFNLPDMKIELVRLEEGLGNSLIAATKNKFTITENMLRRAFPPLCDGSLATLGAKLIGQQFEMRGAVTFEWDDKSDRIISLKYTGDMIIPLLKLLGDLEAVSRVFDKAFLTPECKLAGKASKCRFKGPTT	:	297	0	TTLDKEAIRRKRNRESMARARKKMKEKEIALDCQRLRQKIRTLQRQINSPRVSSLTKTTPWKVAAEYCRLFRNGLTS	:	N-RESMARA-R-KKMKEKEIA-L-DCQRLR-Q-KIRTLQ-R-QINSPR-V-SSLTKT-T-PWKVAAEYCRLFRNGLTS	:	N-R-L-Q-R	N-R		:		:	No		:
34	2	PsBZPc30	Ps_132375	20:592018-593118 (+)	MTDSALYPPNGHWLSDNVIGSVVQRNRSLGKRERAYYADLGAGYDDSLEDATSSFEPSARRFQIHDSTRAQGYREDLRDDSPPSPKRQARAASTTRGGRSSASSSRDDSHNSNELNALERHRERRRLTQVRYRTKLRNRGETLDEEVQVLRDEVRKLETQRKKIAPRLHPSKTPLSVAAGYFRLFRYALTAYVPCAERCSVSDSENVYESHVHREFLLATMTQDVDVDGERGVEAILERWRFISQVQPNFEIQSVGLESGPDGSIVATTKTKMVMCRSTLEAMFPNLFRSDRGEYIATKLQGQRFEIAGSIYFEWDKENDRVSSLHHKADVITPMLRFLGNVEDLALVFDPASAHLKGRLLLSPSV	:	366	0	LERHRERRRLTQVRYRTKLRNRGETLDEEVQVLRDEVRKLETQRKKIAPRLHPSKTPLSV	:	R-RLTQVRY-R-TKLRNRGET-L-DEEVQV-L-RDEVRK-L-ETQRKK-I-APRLHP-S-KTPLSV	:	R-R-L-L-L	R-R		:		:	No		:
35	2	PsBZPc29	Ps_132371	20:573733-574785 (-)	MSSALYPPNARWLSDDVIDTTRCEVPSHRRFDRAPALYDQNLQYTSPYEHAATRDVIQAPTTSDHGTIPRYTGKRTAPPAAPDTPPRQLKAPKLQQQQLKEEDAAKLNRERRRLTQIRYRQKLKDHADTLEQQVQALRQEVQKLEFQHQTISPRIIAEATPWSVVADYFRMFRFAMTAYIPISERCNAPGYKTLHESHTHREFLQRVMAPDVIAGDERGLDAVLEYWRFISLSQPSYEVRATNVEQGPEGYIVAKTKSKVVVCEKMLRHAFPKLEKLERGRGLADKLLGQRFEASGATVFGWDNEKGRVLSVSSESDLMTPMLRLLGNAEDLALVFEGACLTLDGRLNIH	:	350	0	AAKLNRERRRLTQIRYRQKLKDHADTLEQQVQALRQEVQKLEFQHQTISPRIIAEATPWSV	:	R-RLTQIRY-R-QKLKDHADT-L-EQQVQA-L-RQEVQK-L-EFQHQT-I-SPRIIA-E-ATPWSV	:	R-R-L-L-L	R-R		:	CL_2425Contig1, psZS_009xM05f, psZS_008xN07f	:	No		:
36	2	PsBZPc11	Ps_129653	8:750413-751480 (-)	MATSSLYPPNSQSLSDGIISAVVQRAGIVRERISPNSLHGASTNNTHAAGLRPPLESPYPVDVLSDRKRRHSPFTAATENKPKRIRPTVSLDDFKKHEDLIKQLLSRQDLRRERCRTNQDHFRKKQQNYLVDLESTIERLKGEVEKLEQQRHIVSFGIPTRETVWNIAAEYFRLFRHGYIAPMKVSEAQSDATTARSRQSHVQLEFLRSAMSINVTDGVVRGVEAILENWRLFTQYHDDMQLQLERLEKGPGDSVLATMTMDITMTENTLRHAYPHLLASESTTLAARMLDERLVVKGSIRFGWDHGSGRVTSLETKMDMLTPMLRLLGSLEDVARVFEDARVTPDGKLAESRSA	:	355	0	KQLLSRQDLRRERCRTNQDHFRKKQQNYLVDLESTIERLKGEVEKLEQQRHIVSFGIPTRETVWNI	:	C-RTNQDHF-R-KKQQNYLVD-L-ESTIER-L-KGEVEK-L-EQQRHI-V-SFGIPT-R-ETVWNI	:	C-R-L-L-L	C-R	Internal repeat	:		:	No		:
37	2	PsBZPc40	Ps_135426	38:219296-220324 (-)	MTPVSLPSLRYEPRLASPFPASALLPVRQLPVLSKRLCQRPEAVNISPQNCAQPEPTWRSKLTPDQAAALAIAREETGYASPVPSSRLQSVNASAGSLHSPPAGASAEATEDWKKARRKEQCRINQANYRKRKRQYEQKVAGEIQVLEQNIKQLEAHRASALQGGLQSPVKAIGDFYYAVGVDGEQQRVNVHNFRLADGSSPALQCLLDLQREEFDSVESLKLHWLWYREQFRVFQLSISSCERIELGEHVLIKITGQLELDIFYDAEHQGADCRGYGTVTCPILQQFEFEAGEQIVYRITSEVDLIGGITAAQDQSAPECTLSVLRAFSEGFTMSNRYNQL	:	342	0	TEDWKKARRKEQCRINQANYRKRKRQYEQKVAGEIQVLEQNIKQLEAHRASALQGGLQSPVKA	:	C-RINQANY-R-KRKRQYEQK-V-AGEIQV-L-EQNIKQ-L-EAHRAS-A-LQGGLQ-S-PVKA	:	C-R-V-L-L	C-R		:		:	No		:
38	2	PsBZPc70	Ps_145006	384:4251-5247 (+)	MATNHPRQAFLVSAESSSDSSDSSRLERRRAQSRTRQLRYLERKRQYERDLQASVETLQSEVSHLQSELHGLRNAELQRCDCPISASAALPPSPNAVPSTPNILQTARDLVHCFRSVFAPTESQPWLPSSSPSQEQIRFVQQVVHPDVSNGELRGQNSLLEQWRRYTAFFGSLALHAQSFSVLPGAVGHAVCQSQLTLSLRVVSSTFQHVFSHLLQPQHSLLLQRLINQQLHVPMTLQLQFDALGRVCSYDASLNFVQALRPLLASYEDVAAVLHDAHISTCGHIGRDVQHSGSAYARDVRLQVSFMLS*	:	310	1	SDSSRLERRRAQSRTRQLRYLERKRQYERDLQASVETLQSEVSHLQSELHGLRNAELQRCDCPISA	:	S-RTRQLRY-L-ERKRQYERD-L-QASVET-L-QSEVSH-L-QSELHG-L-RNAELQ-R-CDCPISA	:	S-L-L-L-L	other		:		:	Yes	Original model includes two genes. The N-terminal one, retained for the analysis, is the bZIP TF.	:
39	2	PsBZPc38	Ps_134753	33:589395-590300 (+)	MAAVAGIVSVPAPGKPPMRPKRAKPDDEVDEKVLRRRQQYKFHQRRHRAKQKEKMLMLTNDVQTLLADIEQLNNKRQRLLVERSCFSSRGTDAGVPARLTMEYFRLFEFGISPSLVQQQEHFLRSIMTAQTAGPDYSGVETVIMLWKRFSDFYQYSRYELLSMSVSALAESTVVVMETNFHIRCRRDGVLTLYPGLHYNMELLQKVINSVLVVPVQYRFEFDPNGIVTWFSADWDLVQALSAIVSLVDAASILSDANISKTGQIRSRIEDIRQACTVQDDDVVSSTPQIVDPRHSVDFLLS	:	301	0	EVDEKVLRRRQQYKFHQRRHRAKQKEKMLMLTNDVQTLLADIEQLNNKRQRLLVERSCFSSRGTD	:	Y-KFHQRRH-R-AKQKEKMLM-L-TNDVQT-L-LADIEQ-L-NNKRQR-L-LVERSC-F-SSRGTD	:	Y-R-L-L-L	other		:		:	No		:
40	2	PsBZPc37	Ps_157031	33:579641-580534 (-)	MSQNASSAANQAGGKGSGKARARAPAPARAGARKDEEVDEKVLRRRQQYKMHQRRHRAKQKAKAASLELEVLSLAAEVEALARKRQKLLVDNNFFASRGTAGGVPARVAMEYFRLFQFGASPLHIDQQEQFLRAVMTAETEGPDYVGVDTVVTQWRHYCSFFDYTRYEPQAINVTTVGELTVVEADSIFSICARRDGVVTLYPSLNGDLELTQKLSGSIINIHGKYRFTFDAHGMITWFSAEWDLVDALQRALGSLADVSTVLSDANISASTGQITVDQQQPKPRVDPRHNVEFLLS	:	297	0	EVDEKVLRRRQQYKMHQRRHRAKQKAKAASLELEVLSLAAEVEALARKRQKLLVDNNFFASRGTA	:	Y-KMHQRRH-R-AKQKAKAAS-L-ELEVLS-L-AAEVEA-L-ARKRQK-L-LVDNNF-F-ASRGTA	:	Y-R-L-L-L	other		:		:	No		:
41	2	PsBZPc65	Ps_142117	108:170128-171009 (-)	MAQQPTPTDEAARLERRRKQCRVSQRRYRDKKGSTEYNLKLDVNSLRESVQSLKGLRELLETKLWSSKLAQNAAVLKAVEQYNVVFEQGLHNPEAGGDNVRKCFQMQLGFLGAFLDPNVQFGDAHGLRDVLEQWHRYTQFHAWIETAFVSAEVFGSDDSPVVVAQGTLTVQINRMTLEKIYPRALDNAELVSTLLDHVIEYRTTTTFSFNERAQVERLDWDVDFLGGLSNLLGSAIDASHVLQGALLTEGSKLSASVEDDTADGRRQRGMVDRELERAGLDDSSRLDPDFIMS	:	293	0	DEAARLERRRKQCRVSQRRYRDKKGSTEYNLKLDVNSLRESVQSLKGLRELLETKLWSSKLAQNA	:	C-RVSQRRY-R-DKKGSTEYN-L-KLDVNS-L-RESVQS-L-KGLREL-L-ETKLWS-S-KLAQNA	:	C-R-L-L-L	C-R		:		:	No		:
42	2	PsBZPc64	Ps_142116	108:168739-169638 (+)	METYQHTAFLPNAAAEALLHMQDKPEVLTPEEEAQRRRERRRRQCRVSQRRYRDKKGSAEYNLKLDVNNLREHVQRLQGMRELLETKLWSSKLAQNAAVLKAVEQYYTVFAHGLHNPEAGGDRVQKCFDMQVAFVKAFMDKDVEFGDSRGVAGVIDQWHLYTQFHANLSVRLLSSEVCGTEVAPIVVAKGILAVRLNRGSIENMFPHILANEELVQVLLSREIEYPTSTTYVFNSRSQVERQDLDVDFIAGINQRLGSTYATSRVMQRALISDCCKLGQVAPVDFDDGNTRLGLSYIMS	:	299	0	EEEAQRRRERRRRQCRVSQRRYRDKKGSAEYNLKLDVNNLREHVQRLQGMRELLETKLWSSKLAQNA	:	C-RVSQRRY-R-DKKGSAEYN-L-KLDVNN-L-REHVQR-L-QGMREL-L-ETKLWS-S-KLAQNA	:	C-R-L-L-L	C-R		:		:	No		:
43	2	PsBZPc51	Ps_138557	64:289249-290385 (-)	MNMHDRRMDITALCSPEAEEPEPERHATASAAFAFAPALPPLAPVRHSPGDGGSGLKQPSSTGAHAAAVAAGNAPSKKRSRRLSNSERGKLYRSRRKNYVQALEEQVEQLKHEVDQLNLYGRTQQQQQQETSSAWPLARQPIGASFANVVNEYFSLFKYGVPVAERGGVPQEQLLLSSRQAGFLNGLMHPNMVFGSSYGVRELLDQWEKYSLYHAGLKYEVKNLQIMAADPNPVVLAPATLYVRFTRSTIEEIFPHVLWNEALVQRLIGMQVEYEVGNTFYFGDDNKIHRYDTYVDFVAAFVNVLGNVEDTMAMMESALIRQESMIGDLPEELPRMKVLETQPAERAPRVEMVADSDSSSSSDGPVGARIGMSLRGIL	:	378	0	NAPSKKRSRRLSNSERGKLYRSRRKNYVQALEEQVEQLKHEVDQLNLYGRTQQQQQQETSS	:	N-SERGKLY-R-SRRKNYVQA-L-EEQVEQ-L-KHEVDQ-L-NLYGRT-Q-QQQQQE-T-SS	:	N-R-L-L-L	N-R		:	psHB_016xC10f	:	No		:
44	1	PsBZPc34	Ps_133434	26:164010-165726 (-)	MSQASIEPDFLLNAADMELHGAVDGLDDTLTLLDVGSVDGGAMLGASVDDLDLSFLSELLHQGEELVPEPTSPLSTTTSSKQLVVSSPGGRSDTTESSDDDDDVVNASELATSVAVQKAATVTAGDKKAEDRKAKRRAQVAISARRHRSRKKNEMINLKKEASYLNYQLDFLRSKHKLMRADGAVAEWEEKAIAQRHKRRQAEELNMQLRYALFQQSGYLNNFKAMFSLGLPSHSMELNMRRFLHTYTHLRKDPQSRTRDLVSVCTDAKLELGMQTVLRETEGIPVLRPHISTRQISTSSTEFGASTVAVYAFDTMNTVQIFLAACGAILGCGSAWPNYTQLDSYGKVVDSPSDSIRYGVSGCRYRSEDGQDEVAVESRGLSYYKIMDRCAVLVWDYAD…	:	489	3	KAEDRKAKRRAQVAISARRHRSRKKNEMINLKKEASYLNYQLDFLRSKHKLMRAD	:	V-AISARRH-R-SRKKNEMIN-L-KKEASY-L-NYQLDF-L-RSKHKL-M-RAD	:	V-R-L-L-L	V-R		:	psHB_042xE21f	:	No	Predicted 1st intron is validated using EST.	:
45	1	PsBZPc33	Ps_133430	26:145126-146780 (+)	METPLAHAFHPAPLDDELYPFLDGESVGSPEHEFFMSAYPASIADLDFAATVQALPAHQSDSPAPQQQHQLQLQLKAFDDGLLHQPLNLPQPQDSALLSPSALRDLKQPKAFFGASPRKNSRAGARQRPRPRVASAPSSTRSDSPACSPPSSVNGDGACSSLKDSEEILNAPVKSLTEEEKKLRRRAQVAKSARKHRNRQKEELARLREQVQMLQEQMAIMTHHQGSSSPTSIKREQDVITQHRKRKKVDDDEGVLTDRSIGLINMPPQKPHIQHWYHRLPVDTLERSTMLTRIADKRMVIGEQYIRSEFGPGTSYPLTDIKLNSNGPDLEIKQVRGRLVSGFTHHEVGEACWNSFSNFVFDVPERFRRHVTCERLMELDANTRYGRTIVPVLRDHKGR…	:	525	1	TEEEKKLRRRAQVAKSARKHRNRQKEELARLREQVQMLQEQMAIMTHHQGSSSPTSIKREQDVITQHRKR	:	V-AKSARKH-R-NRQKEELAR-L-REQVQM-L-QEQMAI-M-THHQGS-S-SPTSIK-R-EQDVIT-Q-HRKR	:	V-R-L-L-M	V-R		:		:	No		:
46	1	PsBZPc71	Ps_145082	465:2437-3492 (+)	MGEDDAQKKKERRRQQVRYASRRRRKKQKDEESFLRDRIAELKEQIRIIGGDLTEQCSQMAGMSEQALTEAYEKQMQTVQTLRKDNNKLKEQLLQHENFARMIQYGLNALPSDCRDVDRKKIAGVPMWISDQMNPLKGPTLVVDLNLCHEAVRHAYNELKTFGPTVNSKTNVCYAMGWKTELWAASTCLNFRAMRSISDKNIREVANASWDIITSPEKCKRIYPDVKQFRILQKVTDDIVVVHRIASVASDMSDREFISVAFRLRDGDDYYIGLKSITVQTEAAENCIRGEECQGWMFIGGENETSQWKAHFLGYYDVKGEKDDKVLNQLANEAMFGMLRWESEAMHPLSV	:	351	0	EDDAQKKKERRRQQVRYASRRRRKKQKDEESFLRDRIAELKEQIRIIGGDLTEQCSQMAGMSEQ	:	V-RYASRRR-R-KKQKDEESF-L-RDRIAE-L-KEQIRI-I-GGDLTE-Q-CSQMAG-M-SEQ	:	V-R-L-L-I	V-R	SCOP domain d1jssa_	:	CL_2559Contig1, psZS_001xM01f, psZS_006xM12f, psMY_007iH03r, CL_2460Contig1, psMA_003xN12f	:	No		:
47	1	PsBZPc41	Ps_135827	41:126929-128347 (+)	MGSGDSASSSGSLGFSIPLAAIHASPSAGTKRNGGECDLAQANKKRMLTPPPSVENDLDSASPRTDASWPSDEEPNELLLLELKRVDSSCSSVASVEHHPQQKKSKASKLRTSAAFPTEGMSAEAIKQHKAQRRREQVRAASRRCRDRQRKETEDLRTKVFQLEEFIAHTMQSHEWEMHQQHERIQALQHENQLLAQQLAAANAATVRVEDIEPVPLGTTVKLEDSPLPDDLVHCITADVPSQWSRELVYHAVEDTTRRLVTMLESDVEPVKSPAIFGWQFDFWSEGDKYFGRNRKFFPGVTALELGKRMQSVDPQRYMESFPEVKKMEILQVFDENVLVMRLVKALPGKTFTQAVNARFLAAAAPPTGSTSRWVYADRTIDEPTDGEYALENECNGYV…	:	472	0	IKQHKAQRRREQVRAASRRCRDRQRKETEDLRTKVFQLEEFIAHTMQSHEWEMHQQHERIQALQHENQLLAQQLAA	:	V-RAASRRC-R-DRQRKETED-L-RTKVFQ-L-EEFIAH-T-MQSHEW-E-MHQQHE-R-IQALQH-E-NQLLAQ-Q-LAA	:	V-R-L-L-T	V-R		:		:	No		:
48	1	PsBZPc06	Ps_128631	5:436962-438334 (+)	MVATTTSAQLSPEELQRRERNRSKVRRSYYRKIFNLNELRAQVATLEDEYERLLQTQEQRAVFHVTQALTDTLNESDAQSLLDATLEPLEDLEAISELEPIEPLPLAEAGREKRLLQLARVRKALYEENETLRDRKMTFAKAYGSLQHLVDVHAEDEEEDDAVSKRTQLMVWRKFKFDECLEINRVAYGRIMADLEKHRRHPHKGMTLGWTDRRRLDNGVMSYCFSKFFANRSAAELAENTWQLGSNMKRASRFFSVFLNVDVHIVQHVDMNNIVCLRTVNQADHDVVLKSLYLLTRFETEKGFIILVHGLDPARLEDDFTTLAMVGKAEIWHDEFRWIVLENEDGGCRMSYGGHVLVEHPWEQFWLCEVLLLTLRWESAVVAALFSLRCN	:	391	2	QLSPEELQRRERNRSKVRRSYYRKIFNLNELRAQVATLEDEYERLLQTQEQRAVFHVTQALTDTLNESDA	:	N-RSKVRRS-Y-YRKIFNLNE-L-RAQVAT-L-EDEYER-L-LQTQEQ-R-AVFHVT-Q-ALTDTLNESDA	:	N-Y-L-L-L	other		:		:	No		:
49	1	PsBZPc69	Ps_144217	173:20395-21759 (+)	MIAKPRVYVGDEERRRKQRDLKRRYRERRKNDVQAMQQQVAQLEARYDALLSAQQQTAVTSRRAPSPLEQQYAAATNELNSLRRQIATTKQKLAEFDGFASSLEVYLTDFDAPSAITAASLAAAGAAKSSLLMAPSLPGPAPAAEPHPRLTERECQEMIKQCYYEIFDRRFRGKCLSSGMHMLGWEDQMFLDGTTLQFSMSKRITGMSANTLMQKTWDIVTTEQHMRTIQYSTLGIKVLHKINDDTLVIQRCVHHPQLKTVNWNNMVMFRLRSPRGYVVAYQTINHPAYAEGYTEYFTGHEDIVAEDLQPKFSRVNTLQWFLFEEDDNLDFDIDSGGSDLELLGSSDSEDSSSSVKKEVLRRGRRGLAPPPTQPQPNPPQPQRAGGVKVSFAGKVDNRD…	:	428	1	GDEERRRKQRDLKRRYRERRKNDVQAMQQQVAQLEARYDALLSAQQQTAVTSRRAPSPLEQQYAAATNELNS	:	Q-RDLKRRY-R-ERRKNDVQA-M-QQQVAQ-L-EARYDA-L-LSAQQQ-T-AVTSRRAPSPLEQQYAAATNELNS	:	Q-R-M-L-L	other		:		:	No		:
50	1	PsBZPc63	Ps_141627	101:138480-141141 (+)	MSKAPKAKKAALHYQPYQALGAGDVDEASMDLNMSDLPLHLDPVLSGLSSSMSRNLWDDWNENDANFGMKFDMFADEVSTASTASSTASPNPGMHVPHGEVANSGFGHMSPSPYEQQQNASPNAMHAGVGGTPTLEEQYKPRANVQRSLSEDIVNMLDDSNETSYPKQMETDPQRRDVAMQQNMMYNPAAGQSFQQQQQQQQQQEMHSNHMHQFQQQQMQLQIQQQQQQLQQQYQQAPQQQQPFQQPTGHNTSSWMSSFGGGIQSAATTTTTAPAKPGVNPTTHRRPSNPSALEIAVTEGTASLVAKCPASHAPATPAVSTPLAPSSTPQQTTASKGKAAGAQAGVSSAATKSNSTPGADSSNTNGASMNDPGQQANAFGGMMMNPFMMYSIMGPQGMN…	:	829	2	EEAKKKEKKLERNRDSARESRRKQQTYVETLENGIKRLQINRDLVRS	:	N-RDSARES-R-RKQQTYVET-L-ENGIKR-L-QINRDL-V-RSYRWG-V	:	N-R-L-L-V	N-R		:	CL_986Contig1, CL_1513Contig1, psHB_011xF04f, psMA_013xN12f, psZO_003iE05r, psZS_001xP05f, psHA_009iB03r	:	No	Predicted introns are validated using ESTs.	:
51	1	PsBZPc22	Ps_131059	14:270485-271456 (-)	MRPKMPKKPRRRCRIKLEPGTRPMATRSLTKAKKSLDDLLASASASTTTPPAPCSCACKASNVASKPVAPKPVAPKPDPAPRKASTAAPKPVTPEPEPAAPAPAAPGQTPHTHKMPELAALIVAALDANAPELSIASTATVTASVAAAATSTAPAIAAPDSPIKEEPPPRASTPSATTLALSSPTMSPSSKEIQRKRRKRETIKLPDNICVSGKELKRLKNRIAVNRLRERTQKDVREMEEQLEWYKERCEFLEALVSCCSMCASLRSMRFGDIELLPADKEIAVKRELRPDKQDEDALADGCSEPPMLSEEEIVVLSKALNC	:	323	0	SGKELKRLKNRIAVNRLRERTQKDVREMEEQLEWYKERCEFLEALVS	:	N-RIAVNRL-R-ERTQKDVRE-M-EEQLEW-Y-KERCEF-L-EALVS	:	N-R-M-Y-L	N-R		:		:	No		:
52	1	PsBZPc66	Ps_142457	115:37385-38581 (-)	MSMRGRPSSGSGAANPRLSNSLHRCAIALCSNQAVAEGVCSMHLSRNGRVSGGGQGAVMDSRVMGSRGLPPSSGGIDDAMADDRYYRTSAHAAMQPRGAPTTKKHKSSPAEPVNRYVMDNSAPSGGLTRESLNEMVNQMQYSKNNSMSAYENDPYVSAQASSSTIGSNRSESDGSVDETNLRRERNRIAARKSRQRKLDRISNLEDEKMRLEQHRDMLVQEIRSLEKKDSGVASNVVLTITDKEYQQLQNKRLQIIKHVEEAYNSGDILSTVKYFRDDSIVSGPQNSSVHLRGKDALVLDYLCTTYLFGDVRLHHAKVDCGGPRSQHFRVHWALSGTIKSAGVSMNKEFLELIESVKGRRVTIEGVSNFSFSGDKIVYVHRTADQAKFLSALVNLSKR	:	398	0	GSVDETNLRRERNRIAARKSRQRKLDRISNLEDEKMRLEQHRDMLVQEIRSLEKKDSGVASNVVL	:	N-RIAARKS-R-QRKLDRISN-L-EDEKMR-L-EQHRDM-L-VQEIRS-L-EKKDSG-V-ASNVVL	:	N-R-L-L-L	N-R	SCOP domain d1ea2a_	:	psHB_039xP10f	:	No		:
53	1	PsBZPc62	Ps_140472	86:33823-35634 (-)	MTDFIRNIWQNAGNAGSAAAGTAGARKPDAVQPVDQIRLPPAAAAPSERLIKLEPPASPASSASSSSDDAQSGKAQRMARVNARRDKRKPLEAADAAAAPSTKKLKTEPALDPSGEERLRAMEAQLEHLDPDSKEAKKKRRLIRNRMSAQLHRERKKAYVGQLEDQLQAKERELKALQEQLAAMAVESEQLKQQLVRKESVALVEPRIKAEPELVEAVVAAPQEPIVVQDEPAVDWAACLEDMDDAMVGEDLLCDLDESPLAAYGLSPISEDPVAAALAEEEQRQKAQAQTQSHHEIHAAKKNLAMMMAMMFSVTFCGQSESVANVTSGSNFSSMFNAVPVKELSQMSIASRIVACLEKTSWEDFQDVSSWTASAASAAAAAAVAVTADKKSRSPPAQQ…	:	603	0	SKEAKKKRRLIRNRMSAQLHRERKKAYVGQLEDQLQAKERELKALQEQLAAMAVESEQLKQQLVR	:	N-RMSAQLH-R-ERKKAYVGQ-L-EDQLQA-K-ERELKA-L-QEQLAA-M-AVESEQ-L-KQQLVR-K	:	N-R-L-K-L	N-R		:	psMC_004xM24f	:	No		:
54	1	PsBZPc32	Ps_132948	23:481551-482929 (-)	MDFTAPNESDVDMMHDDSMLNANLAAQYGHPQQQQRPLPPHPGIPGLSADPQNVFPGVYVPGLNPMDQPQQADAMEEYARLMGIKVENDDPNVNANAFGVPGPNNDMTKIQANAAYFENLISRDRNDAMDDGNNVTSMTLPAGLGSGMNGFLGAPMAPAPPMYNPNTELAFQDGGSRLYDPSSGFPGQNAPMPFHKAPQVRPGMLPPDMVGSQTLPPEIISAMIKNNPAHNFENLSEDEKQALIKEEKSRERNRDHSRKSRLRKKEFVESLKHEVGQLQVYQQICEQCMDCIALVAAEASAVFLFSSAAYTRVLGYQNHQIVPGQTSFLDMVHPDNVQEVRGVFTKLNTLGETHRFKFRIKSTEGEYYNAETTARLAEKGVVCSTRVDRDI	:	391	2	QALIKEEKSRERNRDHSRKSRLRKKEFVESLKHEVGQLQVYQQICEQCMDCIALVAAEASA	:	N-RDHSRKS-R-LRKKEFVES-L-KHEVGQ-L-QVYQQI-C-EQCMDC-I-ALVAAE-A-SA	:	N-R-L-L-C	N-R	PAS domain	:	CL_1271Contig1, psZS_005xM07f, psZS_008xF03f, psZS_010xL22f	:	No		:
55	1	PsBZPc07	Ps_128740	5:886025-888233 (+)	MHSPGRFRAAPPTTDRHLSRWDADPDADEDAGDAFLSASDLVKTLQPVPRRPSQSRRPLMAGREPPPHAPSAPRRWPPPLETQTPLGFNDWPFDGSPAHEDSSAFRSRTPKAGGVMRGPRAFPGDPPLDLDVLQDSADDYEAARARAFQMGYDLEPPRHSQAQLQRYHQQRQYQRAMQREFGDPTHMYRRATSHPEHELYTRDVRGRDPMDDLPFDPPRRIPRSTPPPGVSTSSPLESFGMRAGGGMKEAHASRLMQNRRFNAPSPATHSPGFGARMDELPLESAMLDMYPDEVDTPPTSAAPMSRRREYAQPPPQQRQRPNQLMPRRPQPADRISDSNALLAVRRPFHDADLPRDRRGPESRAVYEELVPTPTGSAISQNNDYANLSPSVRSNDSDVV…	:	706	1	SSEQKRERNRAAVKKCRQRQALKLEYLQHKAESLAAENQALSEMLVKNTELDEEQRA	:	N-RAAVKKC-R-QRQALKLEY-L-QHKAES-L-AAENQA-L-SEMLVK-N-TELDEE-Q-RA	:	N-R-L-L-L	N-R		:	psHB_009xA02f	:	No		:
56	1	PsBZPc02	Ps_127334	1:1313235-1314792 (-)	MQSQAQGGGGDGDLPSSLPSYMPASSQGAPAGLPFGYNLLSQAGAKSDADAAQRQWKAAPMQPQFMFVGAGARPAGAETAKPGGGAQPSPSEGMRGMSFQDGGGGGAAGFQMLQADGKAPTAIAPAPVGLKLGQQGGTPASQISAAQFAASTGGLAMDTALLARVSGTDPSLMGSEEIKQIMRTPDLLSIYQKLQEEDDRRQRRLERNRASARVRREKKKGMVETYEAEVSKLESSLNMLKNHQFGTGNADELATALQYSSGEHLRHAQMSKDAKMELMARILGQHSRNTDAIRRANAENQALIAVASDNSDFSQALRSQLGLTEDQCRRLASLAIPASEEARKLDAIRKCFSALRAHDWLYVPGIETILHQSRNTMTPHQFQKFLSWSVENRPSIDQL…	:	421	4	EEDDRRQRRLERNRASARVRREKKKGMVETYEAEVSKLESSLNMLKNHQFGTGNAD	:	N-RASARVR-R-EKKKGMVET-Y-EAEVSK-L-ESSLNM-L-KNHQFG-T-GNAD	:	N-R-Y-L-L	N-R		:	psHB_003xG12f	:	No		:
57	1	PsBZPc20	Ps_130513	11:667339-668865 (+)	MGDHQDASSSGERNPSSPAAAMSGIDWSIFKDGEEDAFGWLLRNNNASASAAAAMSAGMMGGMAADILPLDDIEMDRMMAATSSQQATNGQQVGAATAAQGCQPLTAAQTNVRLMAAQLYEGLRPSPSKPPANLLAMLPGMPSFGNGVGGSYDKFDDDDAWEDELEEKEAQEQSEAKAAPSESEKSGPKQGSGAASSQAIEEKAPARTRSTRGKTKANTATSAKSKRPLKRKKSAPASPTETGSGTEEDQEKKQQRRVKNLVSVREFRKRKMKQLEQNEARLRRLEAENMDLKMRLKIGKEAILSEQREKQQIKEQMREMLQRNANEQEIAKFLNMYKVTYSDYGPKRREKLHFHLSRIRELLLPTQVTKLSLYSVEQGVDMLKRDHVIKEDPMSAPES…	:	508	0	EDQEKKQQRRVKNLVSVREFRKRKMKQLEQNEARLRRLEAENMDLKMRLKIGKEAILSEQREKQQIKEQMRE	:	N-LVSVREF-R-KRKMKQLEQ-N-EARLRR-L-EAENMD-L-KMRLKI-G-KEAILS-E-QREKQQ-I-KEQMRE	:	N-R-N-L-L	N-R	Internal repeat	:	psZS_008xJ13f	:	No		:
58	1	PsBZPc68	Ps_158880	167:3-1183 (+)	ALHPTTSAPLIQTGALTVALPASTPATTTAPATMAAPTKPAPTQRGKKRSAAEAAADVARDLHGKPLTNTEGLLRHLESANNALVQKRQAVHSGPGAAVAAAAAVAAPAVNGSDNNGDLTSLQRKLKLERNRESARECRRRKREHILGVEERCRQLERENMELRGQLKAGKEAIRQEEKEKNRVCEELEKMIQRGASEKELAEKIDNFKEQYSDYGHGRRSALSYHLHQIERLLLPTQVTKMCIWALRQDDSFWQDEEDETSLPVILAKELGLSEDQKKKIQQQRGSISLICENLKSALGLLAELKTEVTNKNSTLDMEMDKLQNILTPTQRAKFIVWVTNNQACMHLLNKLWRSVL	:	357	2	LTSLQRKLKLERNRESARECRRRKREHILGVEERCRQLERENMELRGQLKAGKEAIRQEEKEKNR	:	N-RESAREC-R-RRKREHILG-V-EERCRQ-L-ERENME-L-RGQLKA-G-KEAIRQ-E-EKEKNR	:	N-R-V-L-L	N-R	Internal repeat	:	psHA_011iF05r	:	No		:
59	1	PsBZPc52	Ps_139157	70:371490-373107 (+)	MAMDLTAEDDDLLSYFLAADVAAEHMPQARGVADAGAAVSAAAEQFTLGQTVPLASERTFGSELMPSSTPASSSGGGGGSNQAASAFQQAQSSFASESSMMRPSANDDDTASNTGGLDSDEKRQRRLARNRESARQSRRRKKQYLELLEEKVSQLTESIDTTRASHLEHADEALNQVRSDILKSLADDMKNGGSEETVHEKIRQGIMLILERFGPNSVERVAVKDYNFRQLDNLLLPPYCRFLLWLSIQYESFFEEANGMSKNGAEGMEKKKTPMMVKKDTLWSTLTSDLALTYEQDEKLKSLYKSGDTKTNKSERRRVAMAVTYLSKLKKSLELRSEAVQRQTEMLHSILTPQQSLTYLRWVDANQDRLPNYIDKTQSVPHTPASDAVRAILKKDDRD…	:	412	5	DSDEKRQRRLARNRESARQSRRRKKQYLELLEEKVSQLTESIDTTRASHLEHADEALNQVRSDILK	:	N-RESARQS-R-RRKKQYLEL-L-EEKVSQ-L-TESIDT-T-RASHLE-H-ADEALN-Q-VRSDIL-K	:	N-R-L-L-T	N-R		:	CL_2237Contig1, psZS_002xI13f, psZS_010xM20f	:	No	Predicted 1st and 3nd introns are validated using ESTs.	:
60	1	PsBZPc42	Ps_136917	49:255110-256362 (-)	MQQQSTTELKRQASLDKRRRRNREAMQRARQRDRDHMEALRQDARSLEETHRQLLSRVEQSLSQIHASEAGTDRIADLQRRLEDAREQANQLMRQNLKFQEELGERVKGEDRMEGLLKEMAREQQAQERVYRQLRREGPGDLRVQNGFSADHATEIILTSRRERTQVDRVGFADTQRVYLFGWTTLHRFKDNKLYFSFKKLFRNRSARHLADRNWANEIKFVTYRSASEAATQQFHVVKKFNDDTYLIAREKVDPDREGKVVRLLYLRFRLFEANGSYAIVTQSVPQDPVVCGGALENIWANDASSKPEELISEKMEGKAAMCVELDDFVET	:	332	2	KRQASLDKRRRRNREAMQRARQRDRDHMEALRQDARSLEETHRQLLSRVEQSLSQIHASEAGTDRIADLQRRLEDAREQANQ	:	N-REAMQRA-R-QRDRDHMEA-L-RQDARS-L-EETHRQ-L-LSRVEQ-S-LSQIHA-S-EAGTDR-I-ADLQRR-L-EDAREQ-A-NQ	:	N-R-L-L-L	N-R		:		:	No		:
61	1	PsBZPc36	Ps_134441	32:43012-44601 (-)	MASHARPEDDLLMDDFLFQESDPFALPLLDFDPDGALLTPTELAISQTLPFPDGGGDDSSSSSSFQPTSPVSTDDGSTDAEVSSPLPAFAQHQQLPQFCAETDVASSPAAKVSLLGSTASMHSPLPSDQKLLAPRNSSNNTNNNNISSAMTPTNAAKPMQPKPMMPMLAPTPFPGVLPYAMPVAYFPPLNASQKRPCPQVLPGATTPNAATPPAALPATAAENDPNAKKSKREIRQMKNRESANRSRLRRKAQLTTLATEVTELKKKEQELQTIIAGLRAENKSLLDQNTFLRSLVTSFKQEPSACQRNHQMAAFASLPPPVDQNCVALNMLESGKMTSDTQAEPMDLTTTRPGKRRAVTSTLTTASMAVCASVFGITVFADYEGGAVNSGTVRGVGRV…	:	529	0	AKKSKREIRQMKNRESANRSRLRRKAQLTTLATEVTELKKKEQELQTIIAGLRAENKSLLDQNTF	:	N-RESANRS-R-LRRKAQLTT-L-ATEVTE-L-KKKEQE-L-QTIIAG-L-RAENKS-L-LDQNTF	:	N-R-L-L-L	N-R		:	CL_190Contig1, psHB_044xH22f, psHA_010iD04r, psHB_020xB23f, psHB_024xE23f	:	No		:
62	1	PsBZPc04	Ps_128400	4:1011413-1011916 (-)	MAQETAIPMSAHTIRATDVSGLLARSSSPQRHSAVQVGKCPPPRTRRPRTPIALTEEDMRTLSADEIRKKKNRVSAQRDRDRKKQHVQDLEDMVCELWKRVQYLEGVIASMHPNQDLSDLYQAYEPYAVSRSLQPLTEPATDGLNEVDMTELAWLLDSIPMDEDQPM	:	167	0	EEDMRTLSADEIRKKKNRVSAQRDRDRKKQHVQDLEDMVCELWKRVQYLEGVIASMHPNQDLSDLYQA	:	N-RVSAQRD-R-DRKKQHVQD-L-EDMVCE-L-WKRVQY-L-EGVIAS-M-HPNQDL-S-DLYQA	:	N-R-L-L-L	N-R		:	psMC_001xI08f	:	No		:
63	1	PsBZPc03	Ps_128399	4:1009066-1009602 (-)	MSRDPDKPEARRPVLAPTISANDVSALLSISASPSSDYERVRIGKCPPTPRSSRPRESIKLTEREMQTLSSDEIRKWKNAIAAQRARDHKEQRTRDLEDMVRELWKRVQYLQSVIQALHPNEALDDLYSQYEPYAVSKTIKPLFRRAEDEEGEQSPPKTNMKELAWLLVGRSNNDQNR*	:	179	0	SDEIRKWKNAIAAQRARDHKEQRTRDLEDMVRELWKRVQYLQSVIQALHPNEALDDLYSQYEP	:	N-AIAAQRA-R-DHKEQRTRD-L-EDMVRE-L-WKRVQY-L-QSVIQA-L-HPNEAL-D-DLYSQYEP	:	N-R-L-L-L	N-R		:	psMA_006xP06f, psML_004xM17f, psHB_026xP21f	:	Yes	Original model includes two genes. The shorter one, retained for the analysis, is the bZIP TF.	:
64	1	PsBZPc54	Ps_157958a	71:332469-334097 (-)	MWPNARLTVDPVTNWAPAVAAPTPAGEVPTATPPAYAGSSRSTSPSSGEDTPTAGQTPVRTLPASSNSSNASSQSTINSMWLNWKSPTAVLDLSAEAESGSALEMRRQKNRESMRRSRQRQRDQLQLLRDAVAELEQQYNSLRLRADDAEKADNSSSNNNNSAANTKYAQAVELSKQLGAENLYLKASIQYQASWKLELRRVMETTVALDEFTASASAPPSPFPFKLEFMNEQEAESVFGFHPLTERDVKDVILQNTRSVRRVQHQLFGGNNNSPSTGTTDNNDNDDDSDSADEMADNVLGGPIDHSELFGWDLRRRVRGSDMEFVFTKRFKQLSVSEIMQKSWVNEMQLKGAQMVKYDVQRLEMLQEINTNAYVLGRDVRSPDETPVFRTTLLRYRME…	:	543	0	ESGSALEMRRQKNRESMRRSRQRQRDQLQLLRDAVAELEQQYNSLRLRADDAEKADNSSSNNNNS	:	N-RESMRRS-R-QRQRDQLQL-L-RDAVAE-L-EQQYNS-L-RLRADD-A-EKADNSSSNNNNS	:	N-R-L-L-L	N-R	Internal repeat	:		:	Yes	Original model includes two bZIP TF genes.	:
65	1	PsBZPc53	Ps_157958b	71:329838-331439 (-)	MDAIRGASPLSSPAVRVHTLRSGTGSGLSPIRGEDEEPLRHLTGGGATSLSLHIAMNSSQIDAMWASVHSAGFTSAAMPMMDTPMAPPPLTWTNSDISQQVIQCDQLPNASAMDRRRQKNRECMRRARQRQRDELNSMKATVARLEKLYAELSLQSTSGSRTNVQEGAVVSRVATDYAQAVELSRRLGAENLYLKAEIQQQAAWKLNLSRILQSRMEVDGPRWARQFQQPSLGGEEVLRMRLDERDQFEAAEEFGFHPLTDLGLTQVLLENSRTMSRVHSRLLIPSSLDTDDGARTRRITTFGWDMVQRVHDNIMECVLTKRFHGLNVAQLMQKTWANDMRLGEFKKVKGETSRLEVLQTVNPNAYVLVRDVTSPTEDISTFRSVFVRFLIETSKKIPA…	:	534	0	PNASAMDRRRQKNRECMRRARQRQRDELNSMKATVARLEKLYAELSLQSTSGSRTNVQEGAVVSRV	:	N-RECMRRA-R-QRQRDELNS-M-KATVAR-L-EKLYAE-L-SLQSTS-G-SRTNVQ-E-GAVVSRV	:	N-R-M-L-L	N-R	Internal repeat	:		:	Yes	Original model includes two bZIP TF genes.	:
66	1	PsBZPc44	Ps_136927	49:301963-303678 (-)	MKRDLQCPPVSDASPDVLDSLDEVVRDDTLRDLSQLSAPFESSVASIGLISGATSSSNAQVNALFGPCLGGSALAPVRGGGNQYEESLSPLTGGAGCGGIFGLGLDTTQLNAVWAATQHDTGCVPLWTAKASSPALSSASNTLSDSSPTQGSSAADIRRRKNREWMRKARQKQREELENMKITVARLEKQYAKLSLQSSTPPTEGALVSRMASNYSEAVELTRRLGAENLYLKAEIQQQATWRRNLSCILHSAPHMNGPKWAQHFQQPALGGEEVLKMQLDTLDEFNAQEEFGFHPLTDLELTRVILENRRTISRVHSRLLIPSSSDTDSGAKTRRMQSFGWDMVQRVHGNIMECVFTKKFRGLNVAALMQKTWANDMRLGEYKKVKGETCRLEVLQQV…	:	571	0	GSSAADIRRRKNREWMRKARQKQREELENMKITVARLEKQYAKLSLQSS	:	N-REWMRKA-R-QKQREELEN-M-KITVAR-L-EKQYAK-L-SLQSS	:	N-R-M-L-L	N-R		:		:	No		:
67	1	PsBZPc43	Ps_136926	49:299019-300710 (-)	MMHEVSLTASADEDWRSGAAAILDSYEDAMWDEMRQQEEAVSGASPVKSPAEFVHTLDPSDGKSPVRGDDILSGGSVNAGFGFPSTLDAVWAAGVASQPVAAKGSKKSAKGNSANATRPLTWASVAPEQVLDCAQLPNAGAMQLRRQKNRDCMRRARQRQREELKEMKSTIARLEKQYADMCLRASATTDDVNSLTVSNSNCNKLATNYTQVVDLVKRLGAENLYLKAEIQQQAAWKLHLYRILESRPEMDGPRWAQQFQQPALGGAEALQMQLDRLDEFEAAQVFGFHPLTELDLTRVILDNNRTMGRVQSRLLLPSSLAGEGRFKPRRMQMFGWDVVQKVEGSVMECVFTKKFKGLNVAELMQKTWANDMRLDRFKKVKCETSRLEVLQQINPNAYV…	:	563	0	AMQLRRQKNRDCMRRARQRQREELKEMKSTIARLEKQYADMCLRASATTDDVNSLTVSNS	:	N-RDCMRRA-R-QRQREELKE-M-KSTIAR-L-EKQYAD-M-CLRASA-T-TDDVNS-L-TVSNS	:	N-R-M-L-M	N-R		:		:	No		:
68	1	PsBZPc67	Ps_143198	131:131950-134171 (-)	MLKQKAAWRLQLQRIIDFEASSVHHEPQLQGVPEVVIEVMDELQAVQEFGFQPPHTDHSQQQAGPRGRQFVYTKRFHGLDVLDVVQKSWANVMKLQEFKKVEAETRRLQALQHINLNAYVFAFSPSDIATFRSVFVRFLVESTKEITATTEDPHGRLAWADLAQTFEAFNVVDPITGETYQHIRWVGCTDYCSEEHAQRNASNTLQAMLRMIRRRKFTPEQKEARRVKNREGMRKIRQRQRQELLELKTTIVQLETQTTPQERNYADAVQKAAWRRQIQRALDFESSSLAAAQQFKKATTVELDTIDEAQAEEELGFHPLTEWDLTRAILANKREICRVESRLQPSTGLLAALNDKRTHRREVFGWESVQRVEGSVMGFLFAKRFTNLNVLDVMHKTWS…	:	507	5	TPEQKEARRVKNREGMRKIRQRQRQELLELKTTIVQLETQTTPQERNYADA	:	N-REGMRKI-R-QRQRQELLE-L-KTTIVQ-L-ETQTTP-Q-ERNYAD-A	:	N-R-L-L-Q	N-R		:		:	No	Predicted 3rd intron may be too long (425 bp).	:
69	1	PsBZPc35	Ps_133633	27:175924-177408 (-)	MSMGLHSAREELGLPNVAASHGMALSSTGYMSGDVGQQIGGLPKPISLSPRTFGMEDLRDFCGPVGTFKTGLTPRVFSTGLTPRSGFTPRFTTGFTPRINVNGLSQAPNAPPTETQSAFMNRPGAGYSPRGGADANNNKISPSGFTPKDVSGAKVPMRFPGAFSNNSPPKMPMGDHPYKQEPAPPQSHLQQMQQIHQHTQQMNHGAQHHGHMPHPGMPNMNMPMYDYMNRPALQQPADPRLSVTPNSDRVSDQEDLDERRRMKNRERVRKCRKRKQDRLNFLEDRTAELEKENGMLKAKMARKDSGAKDEPMTEAQLNDLRKKQNTTLSSYIRAYNEVDGSAFESSARGIWADNAEILYGSSGARVAGMNDIVASKKSSASVFSKYEIKQYTVQWMPNS…	:	494	0	DQEDLDERRRMKNRERVRKCRKRKQDRLNFLEDRTAELEKENGMLKAKMARKDSGAKDEPMTEAQLNDLRKKQNT	:	N-RERVRKC-R-KRKQDRLNF-L-EDRTAE-L-EKENGM-L-KAKMAR-K-DSGAKD-E-PMTEAQ-L-NDLRKK-Q-NT	:	N-R-L-L-L	N-R		:		:	No		:
70	1	PsBZPc01	Ps_127065	1:226478-227683 (-)	MSIEYGMPIVLPPIGPLFASSGSPTAALLAYESEEQREQYEEDMARYFGVPLPSYMRRRHTQTQTQQEEQQEEEEQDDHQQEEPANLRTPTSVSSFAPSSSPVKKDAATTKTALPLLHLDSPTQTDGSATEHSSPSPSGEEEKLRVSRERNRLHAQRTRIRKRELLESLKERIEALQDEFELLKQAYDFHATAVCLLRLGNVVDVPCVQKLEQVGINATEDRDEEGRLCDAAKTAAHDSDADADHEDAHEHEKGCACSGKDAAPSDACTCIGAQLNANGKRPYSSTTTAASTSSGSNMLVCSKEERERVRRERNRLHARRARLRKKMVLEKSQQAVHDLRERNDRLRGRLSVLVSSIYGSEACLDDPDATS	:	371	1	GEEEKLRVSRERNRLHAQRTRIRKRELLESLKERIEALQDEFELLKQAYDFHATAVCLLRLGNVV	:	N-RLHAQRT-R-IRKRELLES-L-KERIEA-L-QDEFEL-L-KQAYDF-H-ATAVCL-L-RLGNVV	:	N-R-L-L-L	N-R		:	CL_607Contig1, psHB_008xG04f, psHB_016xP17f, psZG_010xJ07f, psZG_007xE06f, psHB_035xO16f	:	No	Predicted intron is validated using EST.	:
71	1	PsBZPc05	Ps_128630	5:434996-436496 (+)	MKDVESDMAALELDIDAAFAPKVEIGGGNSSSSEEASSSSERVTLAPPPLNAIDDDDDITSQLLSMLAEEMSQKKRKRNLKTAGPSTTGIRHRKALALASPADELKREKNRDSVKRSYYRKIETLGELRAHTEYLREQYNRLLAQWEDKTEREKAETAKDPSSLMKRYLELSRLRDRLWMENTQLHEQFEDREKISFRFQRLFDVNYQLMDHSIAAPIEEENKDRRVQTPMLIMDEMSFESFNKFAQDAQRTFEGFVASRHRMLTTDTALGWTCSHVAKDNSFGYYFEKNFRRSSYVSASEVARTAWQTLTSPERHSKLYAPALHTRFHIMQQFDNNSYVLYRTMEKEGEDSITTALIIMTRIPHPNDSGCLIICKGLRREEHTLHVEFSEAIALQKKK…	:	474	1	ADELKREKNRDSVKRSYYRKIETLGELRAHTEYLREQYNRLLAQWEDKTEREKAETAKDPSS	:	N-RDSVKRS-Y-YRKIETLGE-L-RAHTEY-L-REQYNR-L-LAQWED-K-TEREKAETAKDPSS	:	N-Y-L-L-L	other		:		:	No		:
a The sequences shown in column E to L are based on the adjusted gene models.

## Sheet: Table S3. Other bZIPs
Table S3. Predicted bZIP candidates in other species
Species		Protein ID	Predicted bZIP domain		From	End	Domain feature		Pattern	Class
Phytophthora ramorum	1	Pr_80113	SKEAKKKRRLIRNRMSAQLHRERKKAYVGQLEDQLQAKERELRALQEQMSAMAVESEQLKQQL	:	119	181	N-RMSAQLH-R-ERKKAYVGQ-L-EDQLQA-K-ERELRA-L-QEQMSA-M-AVESEQ-L-KQQL	:	N-R-L-K-L	N-R
Phytophthora ramorum	2	Pr_80934	QALIKEEKSRERNRDHSRKSRLRKKEFVESLKHEVGQLQVYQQICEQCMDCIALV	:	233	270	N-RDHSRKS-R-LRKKEFVES-L-KHEVGQ-L-QVYQQI-C-EQCMDC-I-ALV	:	N-R-L-L-C	N-R
Phytophthora ramorum	3	Pr_72977	EQKRERNRAAVKKCRQRQALKLEYLQHKAESLAAENQALSEML	:	536	578	N-RAAVKKC-R-QRQALKLEY-L-QHKAES-L-AAENQA-L-SEML	:	N-R-L-L-L	N-R
Phytophthora ramorum	4	Pr_75531	RRERNRIAARKSRQRKLDRISNLEDEKMRLEQHRDMLVQEIRSLEKK	:	181	227	N-RIAARKS-R-QRKLDRISN-L-EDEKMR-L-EQHRDM-L-VQEIRS-L-EKK	:	N-R-L-L-L	N-R
Phytophthora ramorum	5	Pr_77779	RVSRERNRLHAQRTRIRKRELLESLKERIDALQDEYELLRQ	:	133	173	N-RLHAQRT-R-IRKRELLES-L-KERIDA-L-QDEYEL-L-RQ	:	N-R-L-L-L	N-R
Phytophthora ramorum	6	Pr_78052	VKELKRQASLNKRRRRNREAMQRARQRDKEHMEALRLEAQRLEQTHRHLLSKVDQTLAQMLVPGVQTSHISELQRRLEQTREQANR	:	3	88	N-REAMQRA-R-QRDKEHMEA-L-RLEAQR-L-EQTHRH-L-LSKVDQ-T-LAQMLV-P-GVQTSH-I-SELQRR-L-EQTREQ-A-NR	:	N-R-L-L-L	N-R
Phytophthora ramorum	7	Pr_78306	DQEDLDERRRMKNRERVRKCRKRKQDRLNFLEDRTAELEKENGALKAKMARKDSGQKDEPMTETQLNDLRKKQNT	:	244	318	N-RERVRKC-R-KRKQDRLNF-L-EDRTAE-L-EKENGA-L-KAKMAR-K-DSGQKD-E-PMTETQ-L-NDLRKK-Q-NT	:	N-R-L-L-L	N-R
Phytophthora ramorum	8	Pr_84384	KSPSKKRSRRLSNSERGKLYRSRRKNYVQTLEEQVEQLKNEVDELNLYGRAQQQREAGCWQLTQ	:	45	108	N-SERGKLY-R-SRRKNYVQT-L-EEQVEQ-L-KNEVDE-L-NLYGRA-Q-QQREAG-C-WQLTQ	:	N-R-L-L-L	N-R
Phytophthora ramorum	9	Pr_84658	EEDMRTLSPDEIRKKKNRVSAQRDRDRKKQHVQDLEDMVCELWKRVQYLEGVITSM	:	50	91	N-RVSAQRD-R-DRKKQHVQD-L-EDMVCE-L-WKRVQY-L-EGVITS-M	:	N-R-L-L-L	N-R
Phytophthora ramorum	10	Pr_84659	EDELRTLSPEEIRKLKNRVAAKRARGRAQQRTTDLENTVCELWKRVQYLERVIKLLHPNEPMEYLYSK	:	49	116	N-RVAAKRA-R-GRAQQRTTD-L-ENTVCE-L-WKRVQY-L-ERVIKL-L-HPNEPM-E-YLYSK	:	N-R-L-L-L	N-R
Phytophthora ramorum	11	Pr_84660	RKRKNAIAAQRARDHKEQRTRDLEDMVRELWKRVQYLESVIQTL	:	75	118	N-AIAAQRA-R-DHKEQRTRD-L-EDMVRE-L-WKRVQY-L-ESVIQT-L	:	N-R-L-L-L	N-R
Phytophthora ramorum	12	Pr_85116	KREIRQMKNRESANKSRLRRKAQLTTLTTEVTELKQKEQGLQTIIAGLRAENKSLLDQNTFLRSLVTSFKQE	:	228	299	N-RESANKS-R-LRRKAQLTT-L-TTEVTE-L-KQKEQG-L-QTIIAG-L-RAENKS-L-LDQNTF-L-RSLVTS-FKQE	:	N-R-L-L-L	N-R
Phytophthora ramorum	13	Pr_85118	KREIRQMKNRESANKSRLRRKAQLTTLTTEVTELKQKEQGLQTIIAGLRAENKSLLDQNTFLRSLVTSFKQE	:	228	299	N-RESANKS-R-LRRKAQLTT-L-TTEVTE-L-KQKEQG-L-QTIIAG-L-RAENKS-L-LDQNTF-L-RSLVTS-FKQE	:	N-R-L-L-L	N-R
Phytophthora ramorum	14	Pr_82160	PDKHEKAKSRRRNAVYSARLRAKKKNEMQQLREQATQLQMQLERLKSTKSASSKGLHGAEPLTLG	:	68	132	N-AVYSARL-R-AKKKNEMQQ-L-REQATQ-L-QMQLER-L-KSTKSA-S-SKGLHG-A-EPLTLG	:	N-R-L-L-L	N-R
Phytophthora ramorum	15	Pr_79259	DTDEKRQRRLARNRESARQSRRRKKQYLELLEEKVSQLTESIDATRASHLERADEALNQVRSDILK	:	102	167	N-RESARQS-R-RRKKQYLEL-L-EEKVSQ-L-TESIDA-T-RASHLE-R-ADEALN-Q-VRSDIL-K	:	N-R-L-L-T	N-R
Phytophthora ramorum	16	Pr_75191	RNRDSARESRKKQQTYVETLENGIKRLQ	:	572	599	N-RDSARES-R-KKQQTYVET-L-ENGIKR-L-QINRDL-V-RSYHWG-V	:	N-R-L-L-V	N-R
Phytophthora ramorum	17	Pr_95001	ERRRQKNRDCMRRARQKQRDEMDNMKLTVARLEKQ	:	517	551	N-RDCMRRA-R-QKQRDEMDN-M-KLTVAR-L-EKQYAE-A-LVGVAS	:	N-R-M-L-A	N-R
Phytophthora ramorum	18	Pr_83641	PSSDQLESRRLKNREYMRKVRQRQRRQLQEMESTVQQLEGQYGELCQQTTRAAQHAEVVAHE	:	7	68	N-REYMRKV-R-QRQRRQLQE-M-ESTVQQ-L-EGQYGE-L-CQQTTR-A-AQHAEV-V-AHE	:	N-R-M-L-L	N-R
Phytophthora ramorum	19	Pr_78063	RRQKNREGMRRARQKQRKELDNMRITAARLEQQYTELSLQ	:	160	199	N-REGMRRA-R-QKQRKELDN-M-RITAAR-L-EQQYTE-L-SLQ	:	N-R-M-L-L	N-R
Phytophthora ramorum	20	Pr_78062	AMQLRRQKNRDCMRRARQRQREELKDMKITVSRLEKQYADMCLQASTTTDNAAMTQSTILS	:	125	185	N-RDCMRRA-R-QRQREELKD-M-KITVSR-L-EKQYAD-M-CLQAST-T-TDNAAM-T-QSTILS	:	N-R-M-L-M	N-R
Phytophthora ramorum	21	Pr_74293	LSAEELRRLKNRISASRLRERSQQSMRQMEEQLEVYKQRCEFLESVVSG	:	146	194	N-RISASRL-R-ERSQQSMRQ-M-EEQLEV-Y-KQRCEF-L-ESVVSG	:	N-R-M-Y-L	N-R
Phytophthora ramorum	22	Pr_81622	EDMEKKQQRRVKNLVSVREFRKRKMKQLEQNEARLGRLEAENMDLKMRLK	:	258	307	N-LVSVREF-R-KRKMKQLEQ-N-EARLGR-L-EAENMD-L-KMRLK	:	N-R-N-L-L	N-R
Phytophthora ramorum	23	Pr_81124	TNSLQRKLKLERNRESARECRRRKREHILGVEERCRQLERENMELRGQLKAGKEAIRQEEKEKNR	:	227	291	N-RESAREC-R-RRKREHILG-V-EERCRQ-L-ERENME-L-RGQLKA-G-KEAIRQ-E-EKEKNR	:	N-R-V-L-L	N-R
Phytophthora ramorum	24	Pr_84742	EEDDRRQRRLERNRASARVRREKKKGMVETYEGEVSKLESSLNMLKSHEFGTGNAE	:	186	241	N-RASARVR-R-EKKKGMVET-Y-EGEVSK-L-ESSLNM-L-KSHEFG-T-GNAE	:	N-R-Y-L-L	N-R
Phytophthora ramorum	25	Pr_79379	KPKRKRIRIKTPRRREQCRTNQARYRKKQSEQAKEAETSVEQLQREIPILEMQHSRLISNA	:	353	413	C-RTNQARY-R-KKQSEQAKE-A-ETSVEQ-L-QREIPI-L-EMQHSR-L-ISNA	:	C-R-A-L-L	C-R
Phytophthora ramorum	26	Pr_73346	RREQCRTSQARYRNKQRLIQSQLESSVQQLRRELEGLKRQRQDVLLAEKTDQSPWTI	:	22	78	C-RTSQARY-R-NKQRLIQSQ-L-ESSVQQ-L-RRELEG-L-KRQRQD-V-LLAEKT-D-QSPWTI	:	C-R-L-L-L	C-R
Phytophthora ramorum	27	Pr_86573	DAGKSRRREQCRANQARYRDKQRNAQLQLEKSVELLHAELDTLKRRYRDL	:	375	424	C-RANQARY-R-DKQRNAQLQ-L-EKSVEL-L-HAELDT-L-KRRYRD-L	:	C-R-L-L-L	C-R
Phytophthora ramorum	28	Pr_87449	RREQCRTSQARYRNKQRLIQSQLESSVQQLRRELEGLKRQRQDVLLAEKTDQSPWTI	:	22	78	C-RTSQARY-R-NKQRLIQSQ-L-ESSVQQ-L-RRELEG-L-KRQRQD-V-LLAEKT-D-QSPWTI	:	C-R-L-L-L	C-R
Phytophthora ramorum	29	Pr_73347	RREQCRNNQARYRNKQRLIQSQLESSVQQLRRELEGLKRQRQDVLLAEKTDQSPWTI	:	22	78	C-RNNQARY-R-NKQRLIQSQ-L-ESSVQQ-L-RRELEG-L-KRQRQD-V-LLAEKT-D-QSPWTI	:	C-R-L-L-L	C-R
Phytophthora ramorum	30	Pr_73348	KRVDAGKSRRREQCRANQARYRDKQRNAQLQLEKSVELLHAELDTLKRRYRDLSSRERSNQSPWSI	:	107	172	C-RANQARY-R-DKQRNAQLQ-L-EKSVEL-L-HAELDT-L-KRRYRD-L-SSRERS-N-QSPWSI	:	C-R-L-L-L	C-R
Phytophthora ramorum	31	Pr_76293	KRVDAGKSRRREQCRANQARYRDKQRNAQLQLEKSVELLHAELDTLKRRYRDLSSRERRNQSPWSI	:	109	174	C-RANQARY-R-DKQRNAQLQ-L-EKSVEL-L-HAELDT-L-KRRYRD-L-SSRERR-N-QSPWSI	:	C-R-L-L-L	C-R
Phytophthora ramorum	32	Pr_85630	RREQCRANQARYRNKQLNRKRQLHQQNQRLEEEIQGLKLKRRSIKFERKSNQSPWTI	:	62	118	C-RANQARY-R-NKQLNRKRQ-L-HQQNQR-L-EEEIQG-L-KLKRRS-I-KFERKS-N-QSPWTI	:	C-R-L-L-L	C-R
Phytophthora ramorum	33	Pr_94640	DETARLERRRKQCRVSQRRYRDKKGSTEYNLKLDVNSLRESVQSLQGLRELLQTKLWSSKLAQNA	:	9	73	C-RVSQRRY-R-DKKGSTEYN-L-KLDVNS-L-RESVQS-L-QGLREL-L-QTKLWS-S-KLAQNA	:	C-R-L-L-L	C-R
Phytophthora ramorum	34	Pr_83756	EDEAQKQKRKRRAAVKTEACREQCRTNQARYRQKQREYVTGLESVVAQLRDEIPRLEVQRRRLRYDSQQ	:	139	207	C-RTNQARY-R-QKQREYVTG-L-ESVVAQ-L-RDEIPR-L-EVQRRR-L-RYDSQQ	:	C-R-L-L-L	C-R
Phytophthora ramorum	35	Pr_82179	ATQLAHAQRREQCRVNQARYRSRQNDALKELEEVVSRLKQEEPLLALQRDRALYSTKHSVFTVVVEYFH	:	135	203	C-RVNQARY-R-SRQNDALKE-L-EEVVSR-L-KQEEPL-L-ALQRDR-A-LYSTKH-S-VFTVVVEYFH	:	C-R-L-L-L	C-R
Phytophthora ramorum	36	Pr_83757	KKKPKRIRVKTERRRLQCRANQARYRQKQLTNNKTLEHTVQALRANIPVLELQRNRLQYGGNQDIWNVVVEYFH	:	19	92	C-RANQARY-R-QKQLTNNKT-L-EHTVQA-L-RANIPV-L-ELQRNR-L-QYGGNQ-D-IWNVVVEYFH	:	C-R-L-L-L	C-R
Phytophthora ramorum	37	Pr_83758	KKKPKRIRVKTERRRLQCRANQARYRQKQLTNNKTLEHTVQALRANIPVLELQRNRLQYGGNQDIWNVVVEYFH	:	19	92	C-RANQARY-R-QKQLTNNKT-L-EHTVQA-L-RANIPV-L-ELQRNR-L-QYGGNQ-D-IWNVVVEYFH	:	C-R-L-L-L	C-R
Phytophthora ramorum	38	Pr_83760	PKRIRLQTARRRQQCRANQARYRQKQLVYNKTLEHTVLTLRANIPVLELQRNRLQYGGNHDVWNVVVEYFH	:	95	165	C-RANQARY-R-QKQLVYNKT-L-EHTVLT-L-RANIPV-L-ELQRNR-L-QYGGNH-D-VWNVVVEYFH	:	C-R-L-L-L	C-R
Phytophthora ramorum	39	Pr_85909	ATQLAHAQRREQCRVNQARYRSRQNDALKELEEVVSRLKQEEPLLALQRDRALYSTKHSVFTVVVEYFH	:	135	203	C-RVNQARY-R-SRQNDALKE-L-EEVVSR-L-KQEEPL-L-ALQRDR-A-LYSTKH-S-VFTVVVEYFH	:	C-R-L-L-L	C-R
Phytophthora ramorum	40	Pr_94641	EEAKQRRERRRKQCRVSQRRYRDKKVSAEYNLKLDVNSLREHVQRLQGMRELLETK	:	18	73	C-RVSQRRY-R-DKKVSAEYN-L-KLDVNS-L-REHVQR-L-QGMREL-L-ETK	:	C-R-L-L-L	C-R
Phytophthora ramorum	41	Pr_73351	TLEIKKAIRREQCRANQARYRNRQRSHQHRLQQVVQQLHEEVQGVKLKRERLRYGEKSNR	:	147	206	C-RANQARY-R-NRQRSHQHR-L-QQVVQQ-L-HEEVQG-V-KLKRER-L-RYGEKS-N-R	:	C-R-L-L-V	C-R
Phytophthora ramorum	42	Pr_78660	EDWKKARRKEQCRINQANYRKRKRQYEQKVAGEIHVLEKEIQQLQSR	:	98	144	C-RINQANY-R-KRKRQYEQK-V-AGEIHV-L-EKEIQQ-L-QSR	:	C-R-V-L-L	C-R
Phytophthora ramorum	43	Pr_78225	RREQCRANQARYRKKQSEQAKEVETSVEQLQREIPILEMQHSRLIL	:	142	187	C-RANQARY-R-KKQSEQAKE-V-ETSVEQ-L-QREIPI-L-EMQHSR-L-IL	:	C-R-V-L-L	C-R
Phytophthora ramorum	44	Pr_85380	DAELRRQRRRTSMQRYRKKLQDHAIALERDVGELREEIQKLQLQCQALSSGVPTGTTALAV	:	82	142	R-RTSMQRY-R-KKLQDHAIA-L-ERDVGE-L-REEIQK-L-QLQCQA-L-SSGVPT-G-TTALAV	:	R-R-L-L-L	R-R
Phytophthora ramorum	45	Pr_78494	RERRRVNQMRYRKKQLKKTKTLENEIEMLREEVKRLELQ	:	104	142	R-RVNQMRY-R-KKQLKKTKT-L-ENEIEM-L-REEVKR-L-ELQ	:	R-R-L-L-L	R-R
Phytophthora ramorum	46	Pr_78244	KHQQNTRAQRERRRVNQARYRKKQRMLTLALESANSKLRQEVEELK	:	68	113	R-RVNQARY-R-KKQRMLTLA-L-ESANSK-L-RQEVEE-L-K	:	R-R-L-L-L	R-R
Phytophthora ramorum	47	Pr_78248	RERRRVNQARYRKKQRMLTLALESANSKLRQEIEELK	:	76	112	R-RVNQARY-R-KKQRMLTLA-L-ESANSK-L-RQEIEE-L-K	:	R-R-L-L-L	R-R
Phytophthora ramorum	48	Pr_78245	TRAQRERRRVNQARYRKKQRMLTLALESANSKLRQEVEELKLKRCNTHIGIPTTQ	:	73	127	R-RVNQARY-R-KKQRMLTLA-L-ESANSK-L-RQEVEE-L-KLKRCN-T-HIGIPT-T-Q	:	R-R-L-L-L	R-R
Phytophthora ramorum	49	Pr_78493	SHRERRRVNQMRYRKKQLKKTKTLGNEVEMLREEVKRLELQRVSASVSTSTSAWAF	:	94	149	R-RVNQMRY-R-KKQLKKTKT-L-GNEVEM-L-REEVKR-L-ELQRVS-A-SVSTST-S-AWAF	:	R-R-L-L-L	R-R
Phytophthora ramorum	50	Pr_84928	EDDVQKKKERRRQQVRYASRRRRKKQKDEESFLRDRIAELKEQIRIIGGDLTEQCSQMAGMSEQ	:	236	299	V-RYASRRR-R-KKQKDEESF-L-RDRIAE-L-KEQIRI-I-GGDLTE-Q-CSQMAG-M-SEQ	:	V-R-L-L-I	V-R
Phytophthora ramorum	51	Pr_78942	KARRKAQVAVSAQRHRYRKKHEMLGLKKEVVDLAEQ	:	67	102	V-AVSAQRH-R-YRKKHEMLG-L-KKEVVD-L-AEQLHS-L-RSKHR	:	V-R-L-L-L	V-R
Phytophthora ramorum	52	Pr_78943	EEEKKLRRRAQVAKSARKHRNRQKEELARLREQVQMLQEQMAVMTHH	:	160	199	V-AKSARKH-R-NRQKEELAR-L-REQVQM-L-QEQMAV-M-THH	:	V-R-L-L-M	V-R
Phytophthora ramorum	53	Pr_78975	IKQHKAQRRREQVRAASRRCRDRQRKETEDLRAKVFQLEEFIAHTMQSHDWDTRQQQERIHALQQENEILRQQLEA	:	112	187	V-RAASRRC-R-DRQRKETED-L-RAKVFQ-L-EEFIAH-T-MQSHDW-D-TRQQQE-R-IHALQQENEILRQQLEA	:	V-R-L-L-T	V-R
Phytophthora ramorum	54	Pr_77847	STTDEVERRRQRNRLHQARHKMKQRQKVEDLEAVTVQLHAEVQELRLQRQVLSTGVMSGTTVWNV	:	85	149	N-RLHQARH-K-MKQRQKVED-L-EAVTVQ-L-HAEVQE-L-RLQRQV-L-STGVMS-G-TTVWNV	:	N-K-L-L-L	Other
Phytophthora ramorum	55	Pr_78941	QMDDREERRRMLSAKNARLYRSRKKNALVTLKEQVSQLEEQLKTLRLKHNALRAD	:	596	650	S-AKNARLY-R-SRKKNALVT-L-KEQVSQ-L-EEQLKT-L-RLKHNA-L-RAD	:	S-R-L-L-L	Other
Phytophthora ramorum	56	Pr_86829	KGDTELRRQRSRTGMQRYRKKIEDHAIALERDVRKLRGETQTLQLQCQTLSSGVPTGTTALSV	:	41	103	S-RTGMQRY-R-KKIEDHAIA-L-ERDVRK-L-RGETQT-L-QLQCQT-L-SSGVPT-G-TTALSV	:	S-R-L-L-L	Other
Phytophthora ramorum	57	Pr_76282	DEKVLRRRTQYKFHQRRHRAKQKEKVVMLTHEVQSLLAEIEQLHHKRQRLLVE	:	24	76	Y-KFHQRRH-R-AKQKEKVVM-L-THEVQS-L-LAEIEQ-L-HHKRQR-L-LVE	:	Y-R-L-L-L	Other
Phytophthora ramorum	58	Pr_76283	DADDKVLRRRLQYKLHQRRHRAKQKQKVATLELEVQSLAAEVETLAHARQKLVVDHNCFASRGTA	:	22	86	Y-KLHQRRH-R-AKQKQKVAT-L-ELEVQS-L-AAEVET-L-AHARQK-L-VVDHNC-F-ASRGTA	:	Y-R-L-L-L	Other
Phytophthora ramorum	59	Pr_78221	KKQSEQAKEVETSVEQLQREIPILEMQHSRLILNAKSS	:	7	44	------------KKQSEQAKE-V-ETSVEQ-L-QREIPI-L-EMQHSR-L-ILNAKS-S	:	?-?-V-L-L	Other
Phytophthora ramorum	60	Pr_85877	QRYRKKLQDHAIALERDVGELREEIQKLQLQCQAL	:	2	36	------QRY-R-KKLQDHAIA-L-ERDVGE-L-REEIQK-L-QLQCQA-L	:	?-R-L-L-L	Other
Phytophthora infestans	1	PITG_09279	SKEAKKKRRLIRNRMSAQLHRERKKAYVGQLEDQLQAKEKELKALQDQLAAMAVESEQLKQKL	:	132	194	N-RMSAQLH-R-ERKKAYVGQ-L-EDQLQA-K-EKELKA-L-QDQLAA-M-AVESEQ-L-KQKL	:	N-R-L-K-L	N-R
Phytophthora infestans	2	PITG_09280	SKEAKKKRRLIRNRMSAQLHRERKKAYVGQLEDQLQAKEKELKALQDQLAAMAVESEQLKQKL	:	56	118	N-RMSAQLH-R-ERKKAYVGQ-L-EDQLQA-K-EKELKA-L-QDQLAA-M-AVESEQ-L-KQKL	:	N-R-L-K-L	N-R
Phytophthora infestans	3	PITG_02329	EEEQRSLSQDEIRKLKNRVAAKRARGRAQHRVTDLENTVCEL	:	1510	1551	N-RVAAKRA-R-GRAQHRVTD-L-ENTVCE-L	:	N-R-L-L-?	N-R
Phytophthora infestans	4	PITG_14416	QALIKEEKSRERNRDHSRKSRLRKKEFVESLKHEVGQLQVYQQICEQCMDCI	:	238	275	N-RDHSRKS-R-LRKKEFVES-L-KHEVGQ-L-QVYQQI-C-EQCMDC-I	:	N-R-L-L-C	N-R
Phytophthora infestans	5	PITG_00964	EEEKLRVSRERNRLHAQRTRIRKRELLESLKERIEALQDEYELLKQ	:	115	160	N-RLHAQRT-R-IRKRELLES-L-KERIEA-L-QDEYEL-L-KQ	:	N-R-L-L-L	N-R
Phytophthora infestans	6	PITG_02328	QTLSADEIRKRKNAVAAQRARDHKEQRTRDLEDMVRELWKRVQYLESVIQVLHPNESMDGLYNQ	:	67	130	N-AVAAQRA-R-DHKEQRTRD-L-EDMVRE-L-WKRVQY-L-ESVIQV-L-HPNESM-D-GLYNQ	:	N-R-L-L-L	N-R
Phytophthora infestans	7	PITG_02329	EEDMRTLSADEIRKKKNRVSAQRDRDRKKQHVQDLEDMVCELWKRVQYLEGIITSM	:	1342	1383	N-RVSAQRD-R-DRKKQHVQD-L-EDMVCE-L-WKRVQY-L-EGIITS-M	:	N-R-L-L-L	N-R
Phytophthora infestans	8	PITG_03223	DLDERRRMKNRERVRKCRKRKQDRLNFLEDRTAELEKENGLLKAKMAR	:	273	302	N-RERVRKC-R-KRKQDRLNF-L-EDRTAE-L-EKENGL-L-KAKMAR	:	N-R-L-L-L	N-R
Phytophthora infestans	9	PITG_04908	RRERNRIAARKSRQRKLDRISNLEDEKMRLEQHRDMLVQEIRSLEKK	:	265	311	N-RIAARKS-R-QRKLDRISN-L-EDEKMR-L-EQHRDM-L-VQEIRS-L-EKK	:	N-R-L-L-L	N-R
Phytophthora infestans	10	PITG_10557	PPLAPKRSRRLSNSERGKLYRSRWKNYVQTLEEQVEELKKEVDQLSLHGRSLQQQTATKWPLTRQ	:	32	96	N-SERGKLY-R-SRWKNYVQT-L-EEQVEE-L-KKEVDQ-L-SLHGRS-L-QQQTAT-K-WPLTRQ	:	N-R-L-L-L	N-R
Phytophthora infestans	11	PITG_13196	KREIRQMKNRESANKSRLRRKAQLTTLATEVTELKKKEQELQTIIVGLRAENKSLLDQNT	:	239	298	N-RESANKS-R-LRRKAQLTT-L-ATEVTE-L-KKKEQE-L-QTIIVG-L-RAENKS-L-LDQNT	:	N-R-L-L-L	N-R
Phytophthora infestans	12	PITG_15136	ESGSALEMRRQKNRESMRRSRQRQRDQLQLLRDAVAGLEEQYKSLRLRSDSSEHLPDANSDSNR	:	91	154	N-RESMRRS-R-QRQRDQLQL-L-RDAVAG-L-EEQYKS-L-RLRSDS-S-EHLPDA-N-SDSNR	:	N-R-L-L-L	N-R
Phytophthora infestans	13	PITG_16038	EQKRERNRAAVKKCRQRQALKLEYLQHKAESLAAENQALSEMLVKNAALDEE	:	444	495	N-RAAVKKC-R-QRQALKLEY-L-QHKAES-L-AAENQA-L-SEMLVK-N-AALDEE	:	N-R-L-L-L	N-R
Phytophthora infestans	14	PITG_10558	SKKRSRRLSNSERGKLYRSRWKNYVQTLEEQVEELKKEVDQLSLHGRSLQQQTATKW	:	66	122	N-SERGKLY-R-SRWKNYVQT-L-EEQVEE-L-KKEVDQ-L-SLHGRS-L-QQQTATKW	:	N-R-L-L-L	N-R
Phytophthora infestans	15	PITG_02733	DTDEKRQRRLARNRESARQSRRRKKQYLELLEEKVSQLTESIDTTRAAHLESANEALNQVRSD	:	106	168	N-RESARQS-R-RRKKQYLEL-L-EEKVSQ-L-TESIDT-T-RAAHLE-S-ANEALN-Q-VRSD	:	N-R-L-L-T	N-R
Phytophthora infestans	16	PITG_17706	EEAKKKEKKLERNRDSARESRRKQQTYVETLENGIKRLQINRDLVRS	:	533	579	N-RDSARES-R-RKQQTYVET-L-ENGIKR-L-QINRDL-V-RS	:	N-R-L-L-V	N-R
Phytophthora infestans	17	PITG_04228	KRLKNRVSAARVRQRSQQCVLALQDQLEHYRSRCEFLETVVFGC	:	150	179	N-RVSAARV-R-QRSQQCVLA-L-QDQLEH-Y-RSRCEF-L-ETVVFG-C	:	N-R-L-Y-L	N-R
Phytophthora infestans	18	PITG_13587	TPAEQEARRVKNRVGMRKIRQRQRQELLEMKSTVVELEKEYAEL	:	7	50	N-RVGMRKI-R-QRQRQELLE-M-KSTVVE-L-EKEYAE-L	:	N-R-M-L-L	N-R
Phytophthora infestans	19	PITG_13584	NRECMREARQRRRLELQEMQTTVSALEKQYKELSQRSA	:	2	39	N-RECMREA-R-QRRRLELQE-M-QTTVSA-L-EKQYKE-L-SQRSA	:	N-R-M-L-L	N-R
Phytophthora infestans	20	PITG_22015	NRECMREARQRRRLELQEMQTTVSALEKQYKELSQRSA	:	2	39	N-RECMREA-R-QRRRLELQE-M-QTTVSA-L-EKQYKE-L-SQRSA	:	N-R-M-L-L	N-R
Phytophthora infestans	21	PITG_15129	QLRRQKNRDCMRRARQRQRDELKEMKSTVARLERQYAEM	:	145	183	N-RDCMRRA-R-QRQRDELKE-M-KSTVAR-L-ERQYAE-M	:	N-R-M-L-M	N-R
Phytophthora infestans	22	PITG_17483	EDDIEKKQLRRVKNLVSVREFRKRKTKQLEQNEARLRRLEAENMDLKMRLKIGKEAILSEQREKQQIREQMRE	:	143	215	N-LVSVREF-R-KRKTKQLEQ-N-EARLRR-L-EAENMD-L-KMRLKI-G-KEAILS-E-QREKQQ-I-REQMRE	:	N-R-N-L-L	N-R
Phytophthora infestans	23	PITG_18417	MTSLQRKLKLERNRESARECRRRKREHILGVEERCRQLERENMELRGQLKAGKEAIRQEEKEKNR	:	239	303	N-RESAREC-R-RRKREHILG-V-EERCRQ-L-ERENME-L-RGQLKA-G-KEAIRQ-E-EKEKNR	:	N-R-V-L-L	N-R
Phytophthora infestans	24	PITG_09816	EEDDRRQRRLERNRASARVRREKKKGMVETYETEVSKLESSLNMLKSHEFGTGNAQELATALEY	:	191	254	N-RASARVR-R-EKKKGMVET-Y-ETEVSK-L-ESSLNM-L-KSHEFG-T-GNAQEL-A-TALEY	:	N-R-Y-L-L	N-R
Phytophthora infestans	25	PiBZP1	KRGDGNKSRRREQCRANQARYRDKQRNAQQQLERSVEQLQSELSTLKHRNLDLASRQRTNQSPWNT	:	103	168	C-RANQARY-R-DKQRNAQQQ-L-ERSVEQ-L-QSELST-L-KHRNLD-L-ASRQRT-N-QSPWNT	:	C-R-I-L-L	C-R
Phytophthora infestans	26	PITG_07437	KIRHRERCRINQARYRQRQVQVETDIEDAIDKLKSEIKQLENKTYSETRQPTAPTSW	:	72	128	C-RINQARY-R-QRQVQVETD-I-EDAIDK-L-KSEIKQ-L-ENKTYS-E-TRQPTA-P-TSW	:	C-R-I-L-L	C-R
Phytophthora infestans	27	PITG_07438	EALKKKIRHRERCRINQARYRQRQMQVETGIEDQINKLKAEIKGLERKSTDTVLPPSTPTNWPLASEFFRLLNYYMS	:	104	180	C-RINQARY-R-QRQMQVETG-I-EDQINK-L-KAEIKG-L-ERKSTD-T-VLPPST-P-TNWPLASEFFRLLNYYMS	:	C-R-I-L-L	C-R
Phytophthora infestans	28	PITG_07440	EALKKKIRHRERCRINQARYRQRQMQVETGIEDQINKLKAEIKDLERKSTDTVLPPSTPTNWALASEYFRLLNCYVS	:	152	228	C-RINQARY-R-QRQMQVETG-I-EDQINK-L-KAEIKD-L-ERKSTD-T-VLPPST-P-TNWALASEYFRLLNCYVS	:	C-R-I-L-L	C-R
Phytophthora infestans	29	PITG_07449	EALKKKIRHRERCRINQARYRQRQMQVETRIEDQINKLKAEIKDLERKSTDTVLPPSTPTNWALASEYFRLLNCYMS	:	219	295	C-RINQARY-R-QRQMQVETR-I-EDQINK-L-KAEIKD-L-ERKSTDT-V-LPPST-P-TNWALA-S-EYFRLLNCYMS	:	C-R-I-L-L	C-R
Phytophthora infestans	30	PITG_11671	RREQCRANQARYRNKQRNLQLRLEASVEELRQELCHLKRRRQDIVLAEKTDQNPW	:	22	76	C-RANQARY-R-NKQRNLQLR-L-EASVEE-L-RQELCH-L-KRRRQD-I-VLAEKT-D-QNPW	:	C-R-L-L-L	C-R
Phytophthora infestans	31	PITG_09190	KREDANKSRRREQCRANQARYRDKQRNAQLQLERSVEQLHKELDTLKRRYRDLASLERSNQSPWSI	:	100	165	C-RANQARY-R-DKQRNAQLQ-L-ERSVEQ-L-HKELDT-L-KRRYRD-L-ASLERS-N-QSPWSI	:	C-R-L-L-L	C-R
Phytophthora infestans	32	PITG_09198	KREDANKSRRREQCRAHQARYRDKQRNAQLQLERSVEQLHKELDTLKRRYRDLASLERSNQSPWSI	:	102	167	C-RAHQARY-R-DKQRNAQLQ-L-ERSVEQ-L-HKELDT-L-KRRYRD-L-ASLERS-N-QSPWSI	:	C-R-L-L-L	C-R
Phytophthora infestans	33	PITG_09199	KREDANKSRRREQCRANQARYRDKQRNAQLQLERSVEQLRTELDTLKRRYRDLASLERSNQSPWSI	:	102	167	C-RANQARY-R-DKQRNAQLQ-L-ERSVEQ-L-RTELDT-L-KRRYRD-L-ASLERS-N-QSPWSI	:	C-R-L-L-L	C-R
Phytophthora infestans	34	PITG_09200	KREDANKSRRREQCRANQARYRDKQRNAQLQLERSVEQLHTELVTLKRRYRDLASLERSNQSPWSI	:	102	167	C-RANQARY-R-DKQRNAQLQ-L-ERSVEQ-L-HTELVT-L-KRRYRD-L-ASLERS-N-QSPWSI	:	C-R-L-L-L	C-R
Phytophthora infestans	35	PITG_09201	KREDANKSRRREQCRANQARYRDKQRNAQLQLERSVEQLHTELVTLKRRYRDLASLERSNQSPWSI	:	102	167	C-RANQARY-R-DKQRNAQLQ-L-ERSVEQ-L-HTELVT-L-KRRYRD-L-ASLERS-N-QSPWSI	:	C-R-L-L-L	C-R
Phytophthora infestans	36	PITG_15622	REQCRTNQARYRQKQREYVSKLESNVAQLRDEIPMLE	:	167	203	C-RTNQARY-R-QKQREYVSK-L-ESNVAQ-L-RDEIPM-L-E	:	C-R-L-L-L	C-R
Phytophthora infestans	37	PITG_13521	DKQAIRREQCRANQARYRNKQLNRRRELQRQIQRLEEDIQGLKVKRRSIRFERRTN	:	73	128	C-RANQARY-R-NKQLNRRRE-L-QRQIQR-L-EEDIQG-L-KVKRRS-I-RFERRT-N	:	C-R-L-L-L	C-R
Phytophthora infestans	38	PITG_11668	KREVANKSRRREQCRANQARYRDKQRNAQVQLKRKELDTLKRRYRDLASRERSNQSPWSI	:	109	168	C-RANQARY-R-DKQRNAQVQ-L-KRKELD-T-LKRRYR-D-LASRER-S-NQSPWSI	:	C-R-L-T-D	C-R
Phytophthora infestans	39	PITG_11664	KLEIKKAIRREQCRNNQARYRDRQRVIQQRMQHEVQQLHEELQGLKLKRQRLHFEEKTNR	:	79	138	C-RNNQARY-R-DRQRVIQQR-M-QHEVQQ-L-HEELQG-L-KLKRQR-L-HFEEKT-N-R	:	C-R-M-L-L	C-R
Phytophthora infestans	40	PITG_08159	SEDWKKARRKEQCRINQANYRKRKRQYEQKVSGEMRALEKDIEQLET	:	169	215	C-RINQANY-R-KRKRQYEQK-V-SGEMRA-L-EKDIEQ-L-ET	:	C-R-V-L-L	C-R
Phytophthora infestans	41	PITG_04663	EDDSQKKKERRRQQVRYASRRRRKKQKDEESFLRDRIAELKEQIRIIGGDLTEQCSQMAGMSEQ	:	238	301	V-RYASRRR-R-KKQKDEESF-L-RDRIAE-L-KEQIRI-I-GGDLTE-Q-CSQMAG-M-SEQ	:	V-R-L-L-I	V-R
Phytophthora infestans	42	PITG_22165	MVAAKKERRRQQVRYASRRRRKKQKDEESFLRDRIAELKEQIRIIGGDLTEQCSQMAGMSEQ	:	1	62	V-RYASRRR-R-KKQKDEESF-L-RDRIAE-L-KEQIRI-I-GGDLTE-Q-CSQMAG-M-SEQ	:	V-R-L-L-I	V-R
Phytophthora infestans	43	PITG_11131	EEEKKLRRRAQVAKSARKHRNRQKEELTRLREQVQMLQEQMAIM	:	173	212	V-AKSARKH-R-NRQKEELTR-L-REQVQM-L-QEQMAI-M	:	V-R-L-L-M	V-R
Phytophthora infestans	44	PITG_16183	IKQHKAQRRREQVRAASRRCRDRQRKETEDLRTKVFQLEEFITHTRQAHEWEMRQQHERLQTLQHENELLAQQLAA	:	116	191	V-RAASRRC-R-DRQRKETED-L-RTKVFQ-L-EEFITH-T-RQAHEW-E-MRQQHE-R-LQTLQHENELLAQQLAA	:	V-R-L-L-T	V-R
Phytophthora infestans	45	PITG_10798	DEKVLRRRLQYKLHQRRHRAKQKQKVSTLELEVQSLAAEVDTLNRQRNNLLIENN	:	32	86	Y-KLHQRRH-R-AKQKQKVST-L-ELEVQS-L-AAEVDT-L-NRQRNN-L-LIENN	:	Y-R-L-L-L	Other
Phytophthora infestans	46	PITG_10799	DEKVLRRRQQYKFHQRRHRAKQKEKMVTLTHDMQHLLAEIEQLNHKRQKLLVKSNC	:	32	87	Y-KFHQRRH-R-AKQKEKMVT-L-THDMQH-L-LAEIEQ-L-NHKRQK-L-LVKSNC	:	Y-R-L-L-L	Other
Phytophthora infestans	47	PITG_18922	EEQKKQRRRSQIASSVQRHREKKKCLVTSLQAEMAGLTAQLSTLRAQRRSQLADNDQL	:	172	229	I-ASSVQRH-R-EKKKCLVTS-L-QAEMAG-L-TAQLST-L-RAQRRS-Q-LADNDQL	:	I-R-L-L-L	Other
Pythium ultimum	1	PYU1_T001315	SKEAKKKRRLIRNRMSAQLHRERKKAYVGQLEDQLMEKERELQLLQEKLNAMESASQLLKQKMDQ	:	213	277	N-RMSAQLH-R-ERKKAYVGQ-L-EDQLME-K-ERELQL-L-QEKLNA-M-ESASQL-L-KQKMDQ	:	N-R-L-K-L	N-R
Pythium ultimum	2	PYU1_T002872	RERNRDHSRKSRLRKKEFVESLKHEVSQLQIYQQICEQCLDLIAL	:	262	291	N-RDHSRKS-R-LRKKEFVES-L-KHEVSQ-L-QIYQQI-C-EQCLDL-I-AL	:	N-R-L-L-C	N-R
Pythium ultimum	3	PYU1_T013520	TKKSKREIRQMKNRESANKSRLRRKAQMSELSEEVQELTKKQHELQNTIAALRAENKSLHDQNSF	:	222	286	N-RESANKS-R-LRRKAQMSE-L-SEEVQE-L-TKKQHE-L-QNTIAA-L-RAENKS-L-HDQNSF	:	N-R-L-L-L	N-R
Pythium ultimum	4	PYU1_T009655	TPAQVDMRRKRNRDSMRRVRQRKQVEVDVLRKKMELLQDKLHELHVVRDTQTTSKLASSL	:	94	153	N-RDSMRRV-R-QRKQVEVDV-L-RKKMEL-L-QDKLHE-L-HVVRDT-Q-TTSKLA-S-SL	:	N-R-L-L-L	N-R
Pythium ultimum	5	PYU1_T009653	YTPAQRIMRRKRNRDSMRRVRQRKQVEFAILRKKIELLEAKLQELHALRSDHMSSLVLCSSDVKK	:	72	136	N-RDSMRRV-R-QRKQVEFAI-L-RKKIEL-L-EAKLQE-L-HALRSD-H-MSSLVL-C-SSDVKK	:	N-R-L-L-L	N-R
Pythium ultimum	6	PYU1_T009610	DAVARRKQASIDQRRKRNREAMQRARQRDKDYMDGLRDTAHALEEKHNELLEKVNAQLAVFTNSGHSNSRIAELQDRLQQ	:	117	196	N-REAMQRA-R-QRDKDYMDG-L-RDTAHA-L-EEKHNE-L-LEKVNA-Q-LAVFTN-S-GHSNSRIAELQDRLQQ	:	N-R-L-L-L	N-R
Pythium ultimum	7	PYU1_T009430	SSEQKRERNRAAVKKCRQRQALKYDFLVQKAERLESENRQLTEMLVNNVELEEETRV	:	262	318	N-RAAVKKC-R-QRQALKYDF-L-VQKAER-L-ESENRQ-L-TEMLVN-N-VELEEE-T-RV	:	N-R-L-L-L	N-R
Pythium ultimum	8	PYU1_T007703	DADKETNQRRERNRIAARKSRQRKLDRISNLEDEKMRLEQHRDMLVQEIRSLEKRDAASGGASGA	:	200	264	N-RIAARKS-R-QRKLDRISN-L-EDEKMR-L-EQHRDM-L-VQEIRS-L-EKRDAA-S-GGASGA	:	N-R-L-L-L	N-R
Pythium ultimum	9	PYU1_T006585	KLMSNSERGKYYRHKRKMYAAELQQNVARLQQQVEILLAEQQLQNELR	:	47	94	N-SERGKYY-R-HKRKMYAAE-L-QQNVAR-L-QQQVEI-L-LAEQQL-Q-NELR	:	N-R-L-L-L	N-R
Pythium ultimum	10	PYU1_T006583	SEATKKRSRRMSNSERGKLYRSRRKNYVESLEGEVQDLKQEVQSLQVYGSILQDLVL	:	59	115	N-SERGKLY-R-SRRKNYVES-L-EGEVQD-L-KQEVQS-L-QVYGSI-L-QDLVL	:	N-R-L-L-L	N-R
Pythium ultimum	11	PYU1_T004685	SKLDKDELKKIKNRIAAARARERTQQRVSELESVIRELWGRLQYLEGFVQELRPNLSL	:	5	62	N-RIAAARA-R-ERTQQRVSE-L-ESVIRE-L-WGRLQY-L-EGFVQE-L-RPNLSL	:	N-R-L-L-L	N-R
Pythium ultimum	12	PYU1_T001885	TCEDEKLRLSRERNRLHAQRTRIRKRELLESLKERIQALQCEHGLLKQAYEFHATAVCLLSLGNEC	:	118	183	N-RLHAQRT-R-IRKRELLES-L-KERIQA-L-QCEHGL-L-KQAYEF-H-ATAVCL-L-SLGNEC	:	N-R-L-L-L	N-R
Pythium ultimum	13	PYU1_T001366	QVKHYKKTREANVKAVTKYRQRKRSEIAELRLLVKKLTAQLARLQQQNEDMVKKE	:	98	152	N-VKAVTKY-R-QRKRSEIAE-L-RLLVKK-L-TAQLAR-L-QQQNED-M-VKKE	:	N-R-L-L-L	N-R
Pythium ultimum	14	PYU1_T001350	TRPPRKSSKARSNAEAVSRLRARKKAEAAYLRDQVIELEAKLKQLQLARLSSNPLHALLQIEG	:	140	202	N-AEAVSRL-R-ARKKAEAAY-L-RDQVIE-L-EAKLKQ-L-QLARLS-S-NPLHAL-L-QIEG	:	N-R-L-L-L	N-R
Pythium ultimum	15	PYU1_T001348	LESGSSKARRNADAVRRLRARKKAEGAYLRDQVIELEAKLRQLQFARLAKN	:	95	145	N-ADAVRRL-R-ARKKAEGAY-L-RDQVIE-L-EAKLRQ-L-QFARLA-K-N	:	N-R-L-L-L	N-R
Pythium ultimum	16	PYU1_T000626	DQDDLDERRRMKNRERVRKCRKRKQDRLNFLEDRTAELEKENHVLKTKMARKSVGAAAEPLNEAQLKELRKKQNT	:	258	332	N-RERVRKC-R-KRKQDRLNF-L-EDRTAE-L-EKENHV-L-KTKMAR-K-SVGAAA-E-PLNEAQLKELRKKQNT	:	N-R-L-L-L	N-R
Pythium ultimum	17	PYU1_T006586	KVTIKPNVKLMSNSERGKYYRRKRKLYATELQDHVQKLRRQVDTLLAKQQLRNELSI	:	73	129	N-SERGKYY-R-RKRKLYATE-L-QDHVQK-L-RRQVDT-L-LAKQQL-R-NELSI	:	N-R-L-L-L	N-R
Pythium ultimum	18	PYU1_T006584	NSTRGKLYRSRRKKYTDGLAEHVEKLRKEVEELQIYHQTQQATLV	:	7	47	N-STRGKLY-R-SRRKKYTDG-L-AEHVEK-L-RKEVEE-L-QIYHQT-Q-QATLV	:	N-R-L-L-L	N-R
Pythium ultimum	19	PYU1_T009656	KERRSLEMRRKRNRESMYRLRQRKKLADSKLQELAKGLEMRLQRLKIR	:	86	124	N-RESMYRL-R-QRKKLADSK-L-QELAKG-L-EMRLQR-L-KIR	:	N-R-L-L-L	N-R
Pythium ultimum	20	PYU1_T004443	DSDEKRQRRLARNRESARQSRRRKKQYLELLEEKVSQLTESIDATRASHLERADESLNNVRSEILA	:	140	205	N-RESARQS-R-RRKKQYLEL-L-EEKVSQ-L-TESIDA-T-RASHLE-R-ADESLN-N-VRSEILA	:	N-R-L-L-T	N-R
Pythium ultimum	21	PYU1_T008051	EEAKKKEKKLERNRDSARESRKKQQTYVETLETGIKRLQINRDLVAAYRWGVTG	:	498	551	N-RDSARES-R-KKQQTYVET-L-ETGIKR-L-QINRDL-V-AAYRWG-V-TG	:	N-R-L-L-V	N-R
Pythium ultimum	22	PYU1_T013832	ENMDPKEVKKIKNRIAAARLRERSQQQIRELEATIQYYKSRAEYLEGVTARCSHCSNLTQMQMRG	:	161	225	N-RIAAARL-R-ERSQQQIRE-L-EATIQY-Y-KSRAEY-L-EGVTAR-C-SHCSNL-T-QMQMRG	:	N-R-L-Y-L	N-R
Pythium ultimum	23	PYU1_T009635	PNASALEIRRRKNRDSMRRSRQRQRDELDQMKGMVAQLEQQYETLCMRTGASGDDATTTSANSAR	:	68	132	N-RDSMRRS-R-QRQRDELDQ-M-KGMVAQ-L-EQQYET-L-CMRTGA-S-GDDATT-T-SANSAR	:	N-R-M-L-L	N-R
Pythium ultimum	24	PYU1_T005954	EDQDKKQQRRVKNLASVREFRKRKMKQMEQNEHRLRRLEAENLDLKMRLKIGKEAIISEQREKQQIKEQMRE	:	232	303	N-LASVREF-R-KRKMKQMEQ-N-EHRLRR-L-EAENLD-L-KMRLKI-G-KEAIIS-E-QREKQQIKEQMRE	:	N-R-N-L-L	N-R
Pythium ultimum	25	PYU1_T001765	LTTLQRKQKLERNRESARECRRRKREHILGVEERCRQLERENMELRGQLKAGKEAMKQEEKE	:	313	374	N-RESAREC-R-RRKREHILG-V-EERCRQ-L-ERENME-L-RGQLKA-G-KEAMKQ-E-EKE	:	N-R-V-L-L	N-R
Pythium ultimum	26	PYU1_T001929	EEDDRRQRRLERNRASARVRREKKKSMVETYEGEVSKLENSLNLLKVHSFGSGQAQDLINALEYSSGENLR	:	232	302	N-RASARVR-R-EKKKSMVET-Y-EGEVSK-L-ENSLNL-L-KVHSFG-S-GQAQDL-I-NALEYSSGENLR	:	N-R-Y-L-L	N-R
Pythium ultimum	27	PYU1_T011121	PMVSKKARRKEQCRVNQANYRKRKRMYETKLSGQIKILEDEIQELQARKVALGTTAPTLLPVTAA	:	121	185	C-RVNQANY-R-KRKRMYETK-L-SGQIKI-L-EDEIQE-L-QARKVA-L-GTTAPT-L-LPVTAA	:	C-R-L-L-L	C-R
Pythium ultimum	28	PYU1_T007483	DNSKKKERRRQQVRYASRRRRKKQKDEESFLRDRIEELKEQIRIIGGDLSEQCSQMAGMSEQ	:	301	362	V-RYASRRR-R-KKQKDEESF-L-RDRIEE-L-KEQIRI-I-GGDLSE-Q-CSQMAG-M-SEQ	:	V-R-L-L-I	V-R
Pythium ultimum	29	PYU1_T003338	EPMDRKAKRRAQVAISARRHRCRKKHEMMDLRKEVSYLDSQLDFLRSK	:	142	189	V-AISARRH-R-CRKKHEMMD-L-RKEVSY-L-DSQLDF-L-RSK	:	V-R-L-L-L	V-R
Pythium ultimum	30	PYU1_T003335	EEEKKLRRRAQVAKSARKHRNRQKEELARLREQVLFLQEQMAKMK	:	72	116	V-AKSARKH-R-NRQKEELAR-L-REQVLF-L-QEQMAK-M-K	:	V-R-L-L-M	V-R
Pythium ultimum	31	PYU1_T002795	SPDAILQRKAQRRREQVRAASRRCRDRQRKETEELRKKVFQLEEFISHTIKSYEWELRQQRQHVDALTKENDALRQQLHS	:	135	214	V-RAASRRC-R-DRQRKETEE-L-RKKVFQ-L-EEFISH-T-IKSYEW-E-LRQQRQ-H-VDALTKENDALRQQLHS	:	V-R-L-L-T	V-R
Pythium ultimum	32	PYU1_T010689	TADDKVLRRRLQYKMHQRRHRAKQKQKIETLEHEVSELRADISNLQLQSLALQQQNVFMTRGMIT	:	55	119	Y-KMHQRRH-R-AKQKQKIET-L-EHEVSE-L-RADISN-L-QLQSLA-L-QQQNVF-M-TRGMIT	:	Y-R-L-L-L	Other
Pythium ultimum	33	PYU1_T010688	KELEMAKLDRKRSQDRLHQRRHRAKRKQQLSALEQDVKDLQMSVAQLGQKRQRLNNSFAGHCSPMSS	:	20	86	D-RLHQRRH-R-AKRKQQLSA-L-EQDVKD-L-QMSVAQ-L-GQKRQR-L-NNSFAG-H-CSPMSS	:	D-R-L-L-L	Other
Pythium ultimum	34	PYU1_T002548	EERKAKHREAQRRFVKRKKAEMVQLKQLAIELELQYKLLELMSEQSALAKENYALENDIA	:	99	158	H-REAQRRF-V-KRKKAEMVQ-L-KQLAIE-L-ELQYKL-L-ELMSEQ-S-ALAKEN-Y-ALENDIA	:	H-V-L-L-L	Other
Pythium ultimum	35	PYU1_T010879	RRRQQLKEASQRCRKRQKHESMAYTTEINRLRQKIVLLRSKFEA	:	165	208	L-KEASQRC-R-KRQKHESMA-Y-TTEINR-L-RQKIVL-L-RSKFEA	:	L-R-Y-L-L	Other
Pythium ultimum	36	PYU1_T001349	ARDEAARKTGSTRAQRNRDAVKRLHARKKAEAAHLQEQVIELEARLRQLQIARMSGSSARASSEGVEGEMSA	:	80	151	N-RDAVKRL-H-ARKKAEAAH-L-QEQVIE-L-EARLRQ-L-QIARMS-G-SSARAS-S-EGVEGEMSA	:	N-H-L-L-L	Other
Pythium ultimum	37	PYU1_T006589	RRREQNRVNAQKSYYRKLNALEVLRAEVATLEMNYKRQVRALK	:	30	72	N-RVNAQKS-Y-YRKLNALEV-L-RAEVAT-L-EMNYKR-Q-VRALK	:	N-Y-L-L-Q	Other
Hyaloperonospora arabidopsidis	1	Ha_808215	SKEAKKKRRLIRNRMSAQLHRERKKAYVGQLEDQLQAKEQQLKALQEQMAAMAMESEHLKQQLVG	:	135	199	N-RMSAQLH-R-ERKKAYVGQ-L-EDQLQA-K-EQQLKA-L-QEQMAA-M-AMESEH-LKQQLV-G	:	N-R-L-K-L	N-R
Hyaloperonospora arabidopsidis	2	Ha_810852	QALIKEEKSRERNRDHSRKSRLRKKEFVESLKHEVGQL	:	168	205	N-RDHSRKS-R-LRKKEFVES-L-KHEVGQ-L-QVYQQI-C	:	N-R-L-L-C	N-R
Hyaloperonospora arabidopsidis	3	Ha_810853	QALIKEEKSRERNRDHSRKSRLRKKEFVESLKHEVGQL	:	273	310	N-RDHSRKS-R-LRKKEFVES-L-KHEVGQ-L-QVYQQI-C	:	N-R-L-L-C	N-R
Hyaloperonospora arabidopsidis	4	Ha_800006	DQEDLDERRRMKNRERVRKCRKRKQDRLNFLEDRTAELEKENGLLKAKVARKASGVKDHEPLTDV	:	39	103	N-RERVRKC-R-KRKQDRLNF-L-EDRTAE-L-EKENGL-L-KAKVAR-K-ASGVKD-HEPLTD-V	:	N-R-L-L-L	N-R
Hyaloperonospora arabidopsidis	5	Ha_803290	GSVDETNLRRERNRIAARKSRQRKLDRISNLEDEKMRLEQHRDMLVQEIRSLEKKDVGTASSVVLT	:	168	233	N-RIAARKS-R-QRKLDRISN-L-EDEKMR-L-EQHRDM-L-VQEIRS-L-EKKDVG-TASSVV-LT	:	N-R-L-L-L	N-R
Hyaloperonospora arabidopsidis	6	Ha_807719	DPAPRSVLALRRQKNRESMQRSRQRKREQLQLLRKVVTDLEQQYHALRLRAVASSMSKDACNKTTRYSKA	:	25	94	N-RESMQRS-R-QRKREQLQL-L-RKVVTD-L-EQQYHA-L-RLRAVA-S-SMSKDA-CNKTTR-YSKA	:	N-R-L-L-L	N-R
Hyaloperonospora arabidopsidis	7	Ha_807778	AVKTKRAIRQMKNRESANKSRLRRNARLPTLMTDVAELKKKELGLQTVVAGLRAENKSLLDQNAF	:	236	300	N-RESANKS-R-LRRNARLPT-L-MTDVAE-L-KKKELG-L-QTVVAG-L-RAENKS-LLDQNA-F	:	N-R-L-L-L	N-R
Hyaloperonospora arabidopsidis	8	Ha_809354	SSEQKRERNRAAVKKCRQRQALKLEYLRHKAESLTAENHNLSEMLLKDAELDE	:	408	460	N-RAAVKKC-R-QRQALKLEY-L-RHKAES-L-TAENHN-L-SEMLLK-D-AELDE	:	N-R-L-L-L	N-R
Hyaloperonospora arabidopsidis	9	Ha_808021	DTDEKRQRRLARNRESARQSRRRKKQYLELLEEKVSQLTESIDTTRASHLERADETLNQVRSNMLK	:	101	166	N-RESARQS-R-RRKKQYLEL-L-EEKVSQ-L-TESIDT-T-RASHLE-R-ADETLN-QVRSNM-LK	:	N-R-L-L-T	N-R
Hyaloperonospora arabidopsidis	10	Ha_812185	EEAKKKGKKLERNRDSARESRRKQQTYVETLENGIKCLQINRNLVRSYQWGVSGPEFGSESRSTSSEMSNWEKHVEVVTGRTEA	:	506	589	N-RDSARES-R-RKQQTYVET-L-ENGIKC-L-QINRNL-V-RSYQWG-V-SGPEFG-SESRST-SSEMSNWEKHVEVVTGRTEA	:	N-R-L-L-V	N-R
Hyaloperonospora arabidopsidis	11	Ha_813950	EEAKKKGKKLERNRDSARESRRKQQTYVETLENGIKCLQINRNLVRSYQWGVSGPEFGSESRSISSEMSNWEKHVEVVTGRTEA	:	467	550	N-RDSARES-R-RKQQTYVET-L-ENGIKC-L-QINRNL-V-RSYQWG-V-SGPEFG-SESRSI-SSEMSNWEKHVEVVTGRTEA	:	N-R-L-L-V	N-R
Hyaloperonospora arabidopsidis	12	Ha_813951	EEAKKKGKKLERNRDSARESRRKQQTYVETLENGIKCLQINRNLVRSYQWGVSGPEFGSESRSISSEMSNWEKHVEVVTGRTEA	:	3	86	N-RDSARES-R-RKQQTYVET-L-ENGIKC-L-QINRNL-V-RSYQWG-V-SGPEFG-SESRSI-SSEMSNWEKHVEVVTGRTEA	:	N-R-L-L-V	N-R
Hyaloperonospora arabidopsidis	13	Ha_808183	TPHSSVNKRRLRNRVSCRKTRLKRKLQQHVLEILARERHARHDYLVHLATQLRSTSNHHQRDCEL	:	58	122	N-RVSCRKT-R-LKRKLQQHV-L-EILARE-R-HARHDY-L-VHLATQ-L-RSTSNH-HQRDCE-L	:	N-R-L-R-L	N-R
Hyaloperonospora arabidopsidis	14	Ha_808552	DDFERKQLRRVKNLVSVREFRKRKLKQQEQNEVRLRRLEAENMDLKMRLKIGKEAILSEQREKQQIKEQMRE	:	229	300	N-LVSVREF-R-KRKLKQQEQ-N-EVRLRR-L-EAENMD-L-KMRLKI-G-KEAILS-EQREKQ-QIKEQMRE	:	N-R-N-L-L	N-R
Hyaloperonospora arabidopsidis	15	Ha_806187	SKEERERMRRERNRLHARRARLRKKRVLEKSQQAVYKLQKRNDRLRSRLSVLVSSIYGSEVIGVE	:	265	329	N-RLHARRA-R-LRKKRVLEK-S-QQAVYK-L-QKRNDR-L-RSRLSV-L-VSSIYG-SEVIGV-E	:	N-R-S-L-L	N-R
Hyaloperonospora arabidopsidis	16	Ha_807077	VTTLQRKLKLERNRESARECRRRKREHILGVEERCRQLERENMELRGQLKAGKEAIRQEEKEKNR	:	175	239	N-RESAREC-R-RRKREHILG-V-EERCRQ-L-ERENME-L-RGQLKA-G-KEAIRQ-EEKEKN-R	:	N-R-V-L-L	N-R
Hyaloperonospora arabidopsidis	17	Ha_807078	VTTLQRKLKLERNRESARECRRRKREHILGVEERCRQLERENMELRGQLKAGKEAIRQEEKEKNR	:	200	264	N-RESAREC-R-RRKREHILG-V-EERCRQ-L-ERENME-L-RGQLKA-G-KEAIRQ-EEKEKN-R	:	N-R-V-L-L	N-R
Hyaloperonospora arabidopsidis	18	Ha_808968	EEDDRRQRRLERNRASARVRREKKKGMVETYEGEVSKLETALNILKKHEFGTGNARELATALEYSSG	:	261	327	N-RASARVR-R-EKKKGMVET-Y-EGEVSK-L-ETALNI-L-KKHEFG-T-GNAREL-ATALEY-SSG	:	N-R-Y-L-L	N-R
Hyaloperonospora arabidopsidis	19	Ha_804783	SEDWKRMRRKEQCRINQANYRKRKRYFEEEIECEMRALEQEIERLQT	:	109	155	C-RINQANY-R-KRKRYFEEE-I-ECEMRA-L-EQEIER-L-QT	:	C-R-I-L-L	C-R
Hyaloperonospora arabidopsidis	20	Ha_814347	CRANQARYRDKQRHAQLMLEKSVGQLKDELVTLKREFRDMSSRKRSN	:	44	90	C-RANQARY-R-DKQRHAQLM-L-EKSVGQ-L-KDELVT-L-KREFRD-M-SSRKRS-N	:	C-R-L-L-L	C-R
Hyaloperonospora arabidopsidis	21	Ha_803361	EGDVQKKKERRRQQVRYASRRRRKKQKDEESFLRDRIAELKEQIRIIGGDLTEQCSQMAGMSEQ	:	258	321	V-RYASRRR-R-KKQKDEESF-L-RDRIAE-L-KEQIRI-I-GGDLTE-Q-CSQMAG-MSEQ	:	V-R-L-L-I	V-R
Hyaloperonospora arabidopsidis	22	Ha_803362	EGDVQKKKERRRQQVRYASRRRRKKQKDEESFLRDRIAELKEQIRIIGGDLTEQCSQMAGMSEQ	:	249	312	V-RYASRRR-R-KKQKDEESF-L-RDRIAE-L-KEQIRI-I-GGDLTE-Q-CSQMAG-MSEQ	:	V-R-L-L-I	V-R
Hyaloperonospora arabidopsidis	23	Ha_803363	DAQKKKERRRQQVRYASRRRRKKQKDEESFLRDRIAELREQIRIIGGDLTEQCSQMAGMSEQ	:	191	252	V-RYASRRR-R-KKQKDEESF-L-RDRIAE-L-REQIRI-I-GGDLTE-Q-CSQMAG-MSEQ	:	V-R-L-L-I	V-R
Hyaloperonospora arabidopsidis	24	Ha_812216	EDDLKREKNRDSVKRSYYRKIETLDELRQHTEDLREQYMTLLAQWENKTEKEKVEAASTPSS	:	93	154	N-RDSVKRS-Y-YRKIETLDE-L-RQHTED-L-REQYMT-L-LAQWEN-K-TEKEKV-EAASTP-SS	:	N-Y-L-L-L	Other
Hyaloperonospora arabidopsidis	25	Ha_807298	YRSRRKTYVQTLEEQVEQLKQDVSQLQ	:	90	116	Y-RSRRKTY-V-QTLEEQVEQ-L-KQDVSQ-L-QLCERT-R	:	Y-V-L-L-R	Other
Thalassiosira pseudonana	1	Thaps3_5913	EADSEAVRAVKLEQNRKAARESRRRKKVLVEELQRSVIFFSRENGSLKQQNEELEEMLRNAQMQVHI	:	91	157	N-RKAARES-R-RRKKVLVEE-L-QRSVIF-F-SRENGS-L-KQQNEE-L-EEMLRN-A-QMQVHI	:	N-R-L-F-L	N-R
Thalassiosira pseudonana	2	Thaps3_20996	EERAKQNRDRNREHARNTRLRKKAYVEELKRTLTEIVSQRDA	:	406	447	N-REHARNT-R-LRKKAYVEE-L-KRTLTE-I-VSQRDA-A-DVEKRH-A	:	N-R-L-I-A	N-R
Thalassiosira pseudonana	3	Thaps3_24507	KAQSNRDRNREHARCTRLRKKAYVSKLKELVDGLQAERS	:	329	367	N-REHARCT-R-LRKKAYVSK-L-KELVDG-L-QAERSE-D-SRKRR	:	N-R-L-L-D	N-R
Thalassiosira pseudonana	4	Thaps3_268344	VLAEKRQRRLARNRESARQSRRRKKERLAHLGEKVNRLQRQLETEIRLKIASMETGLNEQRLSMLQRLNG	:	368	437	N-RESARQS-R-RRKKERLAH-L-GEKVNR-L-QRQLET-E-IRLKIA-S-METGLN-E-QRLSMLQRLNG	:	N-R-L-L-E	N-R
Thalassiosira pseudonana	5	Thaps3_9643	ATTDKRQKRLERNRESARLSRRRRKAYLEELETKVSLLSNEMDRGRISHASMAVRTLRRMRAN	:	212	274	N-RESARLS-R-RRRKAYLEE-L-ETKVSL-L-SNEMDR-G-RISHAS-M-AVRTLR-R-MRAN	:	N-R-L-L-G	N-R
Thalassiosira pseudonana	6	Thaps3_24189	SSTERLQRSRERNRMHARKTRQRKKEHMQKLQNRADELKLEQVRLKQAINEKNTANILVGLFQSE	:	125	189	N-RMHARKT-R-QRKKEHMQK-L-QNRADE-L-KLEQVR-L-KQAINE-K-NTANIL-V-GLFQSE	:	N-R-L-L-L	N-R
Thalassiosira pseudonana	7	Thaps3_25911	TDEDKIKSSRERNREHAKNTRLRKKAYVERLKITVDNLCRERDTLVSERATAANLMVEIHSKRVDVLR	:	792	859	N-REHAKNT-R-LRKKAYVER-L-KITVDN-L-CRERDT-L-VSERAT-A-ANLMVE-I-HSKRVD-V-LR	:	N-R-L-L-L	N-R
Thalassiosira pseudonana	8	Thaps3_4150	SKAHKRKERLEQNRISARESRKRKKTMIEELQRTVITLSRENKELNERNEALRRELMDIGSKHPG	:	24	88	N-RISARES-R-KRKKTMIEE-L-QRTVIT-L-SRENKE-L-NERNEA-L-RRELMD-I-GSKHPG	:	N-R-L-L-L	N-R
Thalassiosira pseudonana	9	Thaps3_8497	DEDERRNRNRERNKEHARKTRIRKKEQLQKLKDQVHELEEEGRRLKQEIEDCSVASILLGLSA	:	24	86	N-KEHARKT-R-IRKKEQLQK-L-KDQVHE-L-EEEGRR-L-KQEIED-C-SVASIL-L-GLSA	:	N-R-L-L-L	N-R
Thalassiosira pseudonana	10	Thaps3_9688	EWEDKKQVKRAANRLSASLSRKRKKMFLDDLTHENTELRRKEQILRAIPDLIVAFDA	:	288	344	N-RLSASLS-R-KRKKMFLDD-L-THENTE-L-RRKEQI-L-RAIPDL-I-VAFDA	:	N-R-L-L-L	N-R
Thalassiosira pseudonana	11	Thaps3_9689	EWEEKKHAKRAANRLSAHLSRKRKKMFIDELKDENTELRRKEQILRSIPDLIVVFDS	:	352	408	N-RLSAHLS-R-KRKKMFIDE-L-KDENTE-L-RRKEQI-L-RSIPDL-I-VVFDS	:	N-R-L-L-L	N-R
Thalassiosira pseudonana	12	Thaps3_21989	TSAWRREQRRKRNRESAAACRKRQRDLISELEVEVDGWKAKFDDALAKLRQLEGDESAQMNAQDIE	:	65	130	N-RESAAAC-R-KRQRDLISE-L-EVEVDG-W-KAKFDD-A-LAKLRQ-L-EGDESA-Q-MNAQDIE	:	N-R-L-W-A	N-R
Thalassiosira pseudonana	13	Thaps3_22655	LSAWRKEQRRERNRQSAAESRNKTRARIEELEGEVQHWRKLAEEMKGKMSAMERQIEFLTRLQLS	:	53	117	N-RQSAAES-R-NKTRARIEE-L-EGEVQH-W-RKLAEE-M-KGKMSA-M-ERQIEF-L-TRLQLS	:	N-R-L-W-M	N-R
Thalassiosira pseudonana	14	Thaps3_264533	MRRVRNRESAAASRRKVRDRIEELEEEVNMWKMRYGEVMERLAR	:	1	44	N-RESAAAS-R-RKVRDRIEE-L-EEEVNM-W-KMRYGE-V-MERLAR	:	N-R-L-W-V	N-R
Thalassiosira pseudonana	15	Thaps3_9902	DASVARARRLEQNRLAAIESRRRKKIMVEELQRSVGFYTKSNASIKSQNAELERQILMARQKIIH	:	113	177	N-RLAAIES-R-RRKKIMVEE-L-QRSVGF-Y-TKSNAS-I-KSQNAE-L-ERQILM-A-RQKIIH	:	N-R-L-Y-I	N-R
Thalassiosira pseudonana	16	Thaps3_10360	EISLARQRRLEQNRRAAVESRRRKKIKEAELQRSFDHYTKTNHSLSMQNHELEKQILLAKQRLQE	:	196	260	N-RRAAVES-R-RRKKIKEAE-L-QRSFDH-Y-TKTNHS-L-SMQNHE-L-EKQILL-A-KQRLQE	:	N-R-L-Y-L	N-R
Thalassiosira pseudonana	17	Thaps3_264587	DASVARAIRLEKNRLGAIELRRRKKIMEEELQRSVSFYTKSNASLKNQNAELERQILMARHGVDT	:	13	77	N-RLGAIEL-R-RRKKIMEEE-L-QRSVSF-Y-TKSNAS-L-KNQNAE-L-ERQILM-A-RHGVDT	:	N-R-L-Y-L	N-R
Thalassiosira pseudonana	18	Thaps3_9903	DVSMARQRRLEQNRRAAIESRRRKKVMVAELQRSVDFYTKSNLSLAVHNRELEHKIILAKQRLQQ	:	64	128	N-RRAAIES-R-RRKKVMVAE-L-QRSVDF-Y-TKSNLS-L-AVHNRE-L-EHKIIL-A-KQRLQQ	:	N-R-L-Y-L	N-R
Thalassiosira pseudonana	19	Thaps3_24189	SPAELDKIRRERNRMHAKRTRDRKRIFMEEMEVMIKQLEDENALLQDHIIKINADQPPVASSSAS	:	271	335	N-RMHAKRT-R-DRKRIFMEE-M-EVMIKQ-L-EDENAL-L-QDHIIK-I-NADQPP-V-ASSSAS	:	N-R-M-L-L	N-R
Thalassiosira pseudonana	20	Thaps3_21909	DEEEKRKKRLARNRASARLRRLKKKNLVESYEGEVGILEGALHKLRSHRWGTDSDNHE	:	282	339	N-RASARLR-R-LKKKNLVES-Y-EGEVGI-L-EGALHK-L-RSHRWG-T-DSDNHE	:	N-R-Y-L-L	N-R
Phaeodactylum tricornutum	1	Phatr2_43744	MPKAREIRLEQNRKAARESRRRKKVMIEELQRSVIFFSRANGTLKQQNDELTRLLMQAQTQVTV	:	1	64	N-RKAARES-R-RRKKVMIEE-L-QRSVIF-F-SRANGT-L-KQQNDE-L-TRLLMQ-AQTQVTV	:	N-R-L-F-L	N-R
Phaeodactylum tricornutum	2	Phatr2_49205	DVKARKRKERLEQNRISARESRKRKKTMIEELQRTVITLSRENKELNERNEQLRRQLMEIGTKYGS	:	31	96	N-RISARES-R-KRKKTMIEE-L-QRTVIT-L-SRENKE-L-NERNEQ-L-RRQLME-IGTKYGS	:	N-R-L-L-L	N-R
Phaeodactylum tricornutum	3	Phatr2_39741	EEENKLAKKRAYNRKNAARARQRAKDQLSELSQKLDAHCHENNQRRVRNEELVSQIQILQEENLKLKQLLAA	:	47	118	N-RKNAARA-R-QRAKDQLSE-L-SQKLDA-H-CHENNQ-R-RVRNEE-L-VSQIQI-LQEENLKLKQLLAA	:	N-R-L-H-R	N-R
Phaeodactylum tricornutum	4	Phatr2_47944	LTRVRREKRLAMNRESARTRRKRKKILLESLEQQVADLNKRNQSYRIANENLKTKVTQLETDLGM	:	55	119	N-RESARTR-R-KRKKILLES-L-EQQVAD-L-NKRNQS-Y-RIANEN-L-KTKVTQ-LETDLGM	:	N-R-L-L-Y	N-R
Phaeodactylum tricornutum	5	Phatr2_45409	ETEESKLQARREANRMHAFKSRQRSKLLLSELQTTVELINREKAELERQNAVLRAQVEVLQQQNAT	:	59	124	N-RMHAFKS-R-QRSKLLLSE-L-QTTVEL-I-NREKAE-L-ERQNAV-L-RAQVEV-LQQQNAT	:	N-R-L-I-L	N-R
Phaeodactylum tricornutum	6	Phatr2_44700	EEGVKLEQRRAYNRMCAAKARKRSKDLIATLQTQVSELTRDKAELQRNNEVMRAQLTLLEQQNRT	:	89	153	N-RMCAAKA-R-KRSKDLIAT-L-QTQVSE-L-TRDKAE-L-QRNNEV-M-RAQLTL-LEQQNRT	:	N-R-L-L-L	N-R
Phaeodactylum tricornutum	7	Phatr2_43303	AATWRREQRRKRNRESAAASRQRQRDRIAELESERDGWKVQYEAVMTKIRDLEATSGAEPFQVEI	:	94	158	N-RESAAAS-R-QRQRDRIAE-L-ESERDG-W-KVQYEA-V-MTKIRD-L-EATSGA-EPFQVEI	:	N-R-L-W-V	N-R
Phaeodactylum tricornutum	8	Phatr2_47278	LAAWRREARRVRNRESAAASRAKIRCRITELETEVSGWKDKYTQAMERLEELQGAAETQKISEASSN	:	94	160	N-RESAAAS-R-AKIRCRITE-L-ETEVSG-W-KDKYTQ-A-MERLEE-L-QGAAET-QKISEASSN	:	N-R-L-W-A	N-R
Phaeodactylum tricornutum	9	Phatr2_47279	LTEWRKEARRVRNRESAAASRAKTRERIEELEGELAFLRSKYVTALDRIVQLESTSFHEAFTPSILRQDLME	:	101	172	N-RESAAAS-R-AKTRERIEE-L-EGELAF-L-RSKYVT-A-LDRIVQ-L-ESTSFH-EAFTPSILRQDLME	:	N-R-L-L-A	N-R
Phaeodactylum tricornutum	10	Phatr2_45314	DTDDRVQRSRERNRIHARKTRQRKKEQMQSLEGRATDLKHEQIRLKQIINEKNTANILVGLFSKG	:	115	179	N-RIHARKT-R-QRKKEQMQS-L-EGRATD-L-KHEQIR-L-KQIINE-K-NTANIL-VGLFSKG	:	N-R-L-L-L	N-R
Phaeodactylum tricornutum	11	Phatr2_47686	QKEPTNRNRRQKRLERNRESARLSRRRRKHYLEVLEEKVTQLSHAMDRGRRAHVAQANRI	:	151	210	N-RESARLS-R-RRRKHYLEV-L-EEKVTQ-L-SHAMDR-G-RRAHVA-Q-ANRI	:	N-R-L-L-G	N-R
Phaeodactylum tricornutum	12	Phatr2_45142	TSEERAQQNRDRNREHARSTRLRKKAYVQKLRELVEGLHSERTEEVRRRRVAIQHLAEKQNV	:	194	255	N-REHARST-R-LRKKAYVQK-L-RELVEG-L-HSERTE-E-VRRRRV-A-IQHLAE-KQNV	:	N-R-L-L-E	N-R
Phaeodactylum tricornutum	13	Phatr2_46173	QEDDKRQKRLARNRASARLRRLRKKNLVDAYETEVGLLEKTLQQLQAHEWGAQDNASALTEALSMD	:	243	308	N-RASARLR-R-LRKKNLVDA-Y-ETEVGL-L-EKTLQQ-L-QAHEWG-A-QDNASA-LTEALSMD	:	N-R-Y-L-L	N-R
Phaeodactylum tricornutum	14	Phatr2_42560	ESEEKRALRLQRNRESARKSRRRKKDRLTTLEKQVSKMQDKIAHERQVQINAMVAGLTE	:	308	366	N-RESARKS-R-RRKKDRLTT-L-EKQVSK-M-QDKIAH-E-RQVQIN-A-MVAGLT-E	:	N-R-L-M-E	N-R
Phaeodactylum tricornutum	15	Phatr2_42577	TPDERARQNRDRNREHARNTRLRKKAYVEELKHTLTELVAQRDAADLEKRQAVQREAEQREVRFRV	:	317	382	N-REHARNT-R-LRKKAYVEE-L-KHTLTE-L-VAQRDA-A-DLEKRQ-A-VQREAE-QREVRFRV	:	N-R-L-L-A	N-R
Phaeodactylum tricornutum	16	Phatr2_50039	TTEQKARANRDRNREHAKNTRMRKKAFLEELKTTVDDLCQERDTLVSERTCAASVMVEMHN	:	428	488	N-REHAKNT-R-MRKKAFLEE-L-KTTVDD-L-CQERDT-L-VSERTC-A-ASVMVE-MHN	:	N-R-L-L-L	N-R
Phaeodactylum tricornutum	17	Phatr2_48701	ASRWKMRRRRQLNNEASKRKRRKIKQHEHDLEKQCAALREQNARLKSGNYQLQRLLIQAQEIVTV	:	438	502	N-NEASKRK-R-RKIKQHEHD-L-EKQCAA-L-REQNAR-L-KSGNYQ-L-QRLLIQ-AQEIVTV	:	N-R-L-L-L	N-R
Phaeodactylum tricornutum	18	Phatr2_48800	EKKQQKRAANRRSAQLSRKRKKQFVEELKEENDDLRRKEQILKSIPDLI	:	267	304	N-RRSAQLS-R-KRKKQFVEE-L-KEENDD-L-RRKEQI-L-KSIPDL-I	:	N-R-L-L-L	N-R
Phaeodactylum tricornutum	19	Phatr2_49099	REDAKAAEKREYNRVNAARARLRNKEMVEELQKNVIDLNAHIVELERSNEILRAQVEVLGS	:	24	56	N-RVNAARA-R-LRNKEMVEE-L-QKNVID-L-NAHIVE-L-ERSNEI-L-RAQVEV-L-GS	:	N-R-L-L-L	N-R
Phaeodactylum tricornutum	20	Phatr2_46647	PDVAKTAAKREYNRRNAARVRMRNKGLVSDLQKKIANLAQHEAELQRANEVLQAKVEVLEKQYQD	:	173	237	N-RRNAARV-R-MRNKGLVSD-L-QKKIAN-L-AQHEAE-L-QRANEV-L-QAKVEV-L-EKQYQD	:	N-R-L-L-L	N-R
Magnaporthe oryzae	1	MGG_05306	RKQRNRQAQAAFRERRTEYIKQLEEAIKIHEQNLHQLQAAHRNAADECLMLRYKNS	:	64	119	N-RQAQAAF-R-ERRTEYIKQ-L-EEAIKI-H-EQNLHQ-L-QAAHRN-A-ADECLM-L-RYKNS	:	N-R-L-H-L	N-R
Magnaporthe oryzae	2	MGG_06131	KRELSQSKRAAQNRAAQRAFRQRKEGYIKKLEQQVQEHEGFEATLRSLQEQNYLLRGYVVQLQT	:	52	115	N-RAAQRAF-R-QRKEGYIKK-L-EQQVQE-H-EGFEAT-L-RSLQEQ-N-YLLRGY-V-VQLQT	:	N-R-L-H-L	N-R
Magnaporthe oryzae	3	MGG_10660	NEDEILADKRRRNNAAAAKYRQKKVDRISELEDCVAEISKERDDLKLQLAKRDEEIRILREMLMG	:	261	325	N-NAAAAKY-R-QKKVDRISE-L-EDCVAE-I-SKERDD-L-KLQLAK-R-DEEIRI-L-REMLMG	:	N-R-L-I-L	N-R
Magnaporthe oryzae	4	MGG_04122	LQQAKNYKRRQINNAAAAKSRRKKVEDRDRALQECELEKEKNKRLIAKLEIAESTIEHLESKLAI	:	265	329	N-AAAAKSR-R-KKVEDRDRA-L-QECELE-K-EKNKRL-I-AKLEIA-E-STIEHLESKLAI	:	N-R-L-K-I	N-R
Magnaporthe oryzae	5	MGG_03288	KERRQLRNKVSARAFRSRRKEYITQLESEIANKVTENGDLRTQNRALMEENK	:	316	367	N-KVSARAF-R-SRRKEYITQ-L-ESEIAN-K-VTENGD-L-RTQNRA-L-MEENK	:	N-R-L-K-L	N-R
Magnaporthe oryzae	6	MGG_02632	ESGLGTNKRKAQNRAAQRAFRERKERHVKDLEAKLADLEAAQQQAATENEKLKRDLQKISTENEI	:	162	226	N-RAAQRAF-R-ERKERHVKD-L-EAKLAD-L-EAAQQQ-A-ATENEK-L-KRDLQK-I-STENEI	:	N-R-L-L-A	N-R
Magnaporthe oryzae	7	MGG_12814	LTSEPTSKRKAQNRAAQRAFRERKEKHVKDLELKVEELEEISKAANDENSSLKAEVARLSTELKE	:	138	202	N-RAAQRAF-R-ERKEKHVKD-L-ELKVEE-L-EEISKA-A-NDENSS-L-KAEVAR-L-STELKE	:	N-R-L-L-A	N-R
Magnaporthe oryzae	8	MGG_00602	DTVAMKRARNTLAARKSRERKAMRFEELEDKLEKLTAE	:	187	224	N-TLAARKS-R-ERKAMRFEE-L-EDKLEK-L-TAERDH-F-KNL	:	N-R-L-L-F	N-R
Magnaporthe oryzae	9	MGG_09010	EKEQRRVERVLRNRRAAQSSRERKRQEVEALEQRNAALEQQLLHFQKLTQTMYQEL	:	117	172	N-RRAAQSS-R-ERKRQEVEA-L-EQRNAA-L-EQQLLH-F-QKLTQT-M-YQEL	:	N-R-L-L-F	N-R
Magnaporthe oryzae	10	MGG_02006	LERNRVAALKCRKKKKELTRDLKEQCVKLETTNRDLQTEAQGLVDELNSMKN	:	217	268	N-RVAALKC-R-KKKKELTRD-L-KEQCVK-L-ETTNRD-L-QTEAQG-L-VDELNS-M-KN	:	N-R-L-L-L	N-R
Magnaporthe oryzae	11	MGG_04009	DDGKRSTVLERNRVAALKCRKKKKEFVQDLEEQCVELETTNHALHTEAQVLMNELNSMKNHLMD	:	208	271	N-RVAALKC-R-KKKKEFVQD-L-EEQCVE-L-ETTNHA-L-HTEAQV-L-MNELNS-M-KNHLMD	:	N-R-L-L-L	N-R
Magnaporthe oryzae	12	MGG_00342	RRQELNRQAQRTHRERKELYIKALEDEVLRLKETYSNVSQAKDNLSNENRQLKQLLAQ	:	57	114	N-RQAQRTH-R-ERKELYIKA-L-EDEVLR-L-KETYSN-V-SQAKDN-L-SNENRQ-L-KQLLAQ	:	N-R-L-L-V	N-R
Magnaporthe oryzae	13	MGG_02865	KERRVRAPRPPGSNRAAAKKCREKTKNNEKELEFRERNMGTLNMLLKRELEQVVRE	:	352	407	N-RAAAKKC-R-EKTKNNEKE-L-EFRERN-M-GTLNML-L-KRELEQ-V-VRE	:	N-R-L-M-L	N-R
Magnaporthe oryzae	14	MGG_14561	RLAAEEDKRRRNTAASARFRVKKKQREQALEKSAKEMNDKVNALEGRINQLETE	:	190	243	N-TAASARF-R-VKKKQREQA-L-EKSAKE-M-NDKVNA-L-EGRINQ-L-ETE	:	N-R-L-M-L	N-R
Magnaporthe oryzae	15	MGG_05959	ATDTPPTKRKAQNRAAQRAFRERRAARVGELEEQLEEQTEEHQREQQLLKDRIHSLELEAQTLKTRCQV	:	129	197	N-RAAQRAF-R-ERRAARVGE-L-EEQLEE-Q-TEEHQR-E-QQLLKD-R-IHSLEL-E-AQTLKTRCQV	:	N-R-L-Q-E	N-R
Magnaporthe oryzae	16	MGG_00587	KISDLAERRRIQNRIAQRNYRKKLKRRLEDLERRAGSSDGASTDGNEKTTTTTTSKASTASSSTK	:	86	150	N-RIAQRNY-R-KKLKRRLED-L-ERRAGS-S-DGASTD-G-NEKTTTTTTSKASTASSSTK	:	N-R-L-S-G	N-R
Magnaporthe oryzae	17	MGG_07305	APPSVLSRRRAQNRASQRAYRERKDQRIKDLEQMLNDSKQRNDLLSQAYQNLHGEYTKLRTAQEL	:	142	206	N-RASQRAY-R-ERKDQRIKD-L-EQMLND-S-KQRNDL-L-SQAYQN-L-HGEYTK-L-RTAQEL	:	N-R-L-S-L	N-R
Magnaporthe oryzae	18	MGG_01990	QESESVVRKRERNTAAARRYRQKRLDRIKELEDELAKVTADRDELKLKLARQEAETATLRDLL	:	108	170	N-TAAARRY-R-QKRLDRIKE-L-EDELAK-V-TADRDE-L-KLKLAR-Q-EAETAT-L-RDLL	:	N-R-L-V-L	N-R
Magnaporthe oryzae	19	MGG_04758	KELKQQKRLLRNRQAALDSRQRKKQHTEQLEVEKKHYTNVISNLEEELEDLRLTLQQMHTERSQMMARMQALEFDNEE	:	245	322	N-RQAALDS-R-QRKKQHTEQ-L-EVEKKH-Y-TNVISN-L-EEELED-L-RLTLQQ-M-HTERSQ-M-MARMQA-L-EFDNEE	:	N-R-L-Y-L	N-R
Magnaporthe oryzae	20	MGG_08212	DEEKRKNFLERNRVAALKCRQRKKQWLANLQSKVEMYGAENENLTAQIGQLREEV	:	409	463	N-RVAALKC-R-QRKKQWLAN-L-QSKVEM-Y-GAENEN-L-TAQIGQ-L-REEV	:	N-R-L-Y-L	N-R
Magnaporthe oryzae	21	MGG_05016	AADEKRRRNAEASKRFRERKKDHNLQTDQELRESQRQNSALIHERDYWREEYRRVLSMMPP	:	616	676	N-AEASKRF-R-ERKKDHNLQ-T-DQELRE-S-QRQNSA-L-IHERDY-W-REEYRR-V-LSMMPP	:	N-R-T-S-L	N-R
Magnaporthe oryzae	22	MGG_08118	PSQLARKRANDREAQRAIRARTKEHIERLEREVEELKSKQNRDETLQELIRKNKYLEKEIARLRETY	:	54	120	D-REAQRAI-R-ARTKEHIER-L-EREVEE-L-KSKQNR-D-ETLQEL-I-RKNKYL-E-KEIARLRETY	:	D-R-L-L-D	Other
Magnaporthe oryzae	23	MGG_08587	LTPEQLAKKRANDREAQRAIRERTRNEIESLKRRIEELTNQKPYQELQ	:	46	93	D-REAQRAI-R-ERTRNEIES-L-KRRIEE-L-TNQKPY-Q-ELQ	:	D-R-L-L-Q	Other
Magnaporthe oryzae	24	MGG_12560	AAADAKRRRDARAAQRCRDRKRMHNLKTEQELARCQRRVAQLSHELDQLRRRNKLLLDMMPP	:	360	421	D-ARAAQRC-R-DRKRMHNLK-T-EQELAR-C-QRRVAQ-L-SHELDQ-L-RRRNKL-L-LDMMPP	:	D-R-T-C-L	Other
Magnaporthe oryzae	25	MGG_07925	NDETAAERRRTQIRLAQRAYRNRKETTISSLEQQVRDLVDTNDEMSNAFAALQKFAASRGLFEQ	:	71	134	I-RLAQRAY-R-NRKETTISS-L-EQQVRD-L-VDTNDE-M-SNAFAA-L-QKFAAS-R-GLFEQ	:	I-R-L-L-M	Other
Fusarium graminearum	1	FGSG_00515T0	IKELKQQKRLLRNRQAALDSRQRKKQHTERLEDEKKQYTAVINDMEEEMAELRGKLEQMLLEKQT	:	243	307	N-RQAALDS-R-QRKKQHTER-L-EDEKKQ-Y-TAVIND-M-EEEMAE-L-RGKLEQ-M-LLEKQT	:	N-R-L-Y-M	N-R
Fusarium graminearum	2	FGSG_09832T0	KRELSQSKRAAQNRAAQRAFRQRKEGYIKKLEQQVREYMDMEQSFKSLQSDNHALRDYIVHLQSQLFD	:	140	207	N-RAAQRAF-R-QRKEGYIKK-L-EQQVRE-Y-MDMEQS-F-KSLQSD-N-HALRDY-I-VHLQSQLFD	:	N-R-L-Y-F	N-R
Fusarium graminearum	3	FGSG_07834T0	EHSKKVQARNRIASNKFRSKKRDDAKQLRTDEQVVEQTNRELNDCVSDLTMQVYDLKMRLLQ	:	220	281	N-RIASNKF-R-SKKRDDAKQ-L-RTDEQV-V-EQTNRE-L-NDCVSD-L-TMQVYD-L-KMRLLQ	:	N-R-L-V-L	N-R
Fusarium graminearum	4	FGSG_06824T0	KRNSEARRGQNRLASRNYREKRKQKLALLNELLEPSNID	:	15	53	N-RLASRNY-R-EKRKQKLAL-L-NELLEP-S-NIDTNV-I-ENAQVD-P-VQGLDG-P-SDL	:	N-R-L-S-I	N-R
Fusarium graminearum	5	FGSG_02398T0	DVEDPNERRKIQNRIAQKKHRQKMKRRIEELETKVNNQCQTSNWTSHAPTDSCQEQQFL	:	15	73	N-RIAQKKH-R-QKMKRRIEE-L-ETKVNN-Q-CQTSNW-T-SHAPTD-S-CQEQQF-L	:	N-R-L-Q-T	N-R
Fusarium graminearum	6	FGSG_05930T0	ATDTPPTKRKAQNRAAQRAFRERRAARVGELEEQLDQQREVQEKHESDLKDKIHELELDVQSYRSRCML	:	117	185	N-RAAQRAF-R-ERRAARVGE-L-EEQLDQ-Q-REVQEK-H-ESDLKD-K-IHELEL-D-VQSYRSRCML	:	N-R-L-Q-H	N-R
Fusarium graminearum	7	FGSG_02750T0	PKDPRRRRILERNRIAATKCRLRKRDEASALASQEQAMEDQNRYLSSCFDSLTAEIYHLKTQLLQ	:	165	229	N-RIAATKC-R-LRKRDEASA-L-ASQEQA-M-EDQNRY-L-SSCFDS-L-TAEIYH-L-KTQLLQ	:	N-R-L-M-L	N-R
Fusarium graminearum	8	FGSG_05171T0	AEEDKRRRNTAASARFRIKKKQREQALEKSAKEMSEKVSVLESKVSQLETENKWLKNLLVD	:	184	244	N-TAASARF-R-IKKKQREQA-L-EKSAKE-M-SEKVSV-L-ESKVSQ-L-ETENKW-L-KNLLVD	:	N-R-L-M-L	N-R
Fusarium graminearum	9	FGSG_09286T0	DPSDIVAMKRARNTLAARKSRERKAMKMDELEDKIAKLEEERDHWKRIALAQSGV	:	175	229	N-TLAARKS-R-ERKAMKMDE-L-EDKIAK-L-EEERDH-W-KRIALA-Q-SGV	:	N-R-L-L-W	N-R
Fusarium graminearum	10	FGSG_01313T0	PALTRRQELNRQAQRTHRERKELYIKALEDEVLRLKEVFSNVSLDRERLADENKRLRDTLVQ	:	68	129	N-RQAQRTH-R-ERKELYIKA-L-EDEVLR-L-KEVFSN-V-SLDRER-L-ADENKR-L-RDTLVQ	:	N-R-L-L-V	N-R
Fusarium graminearum	11	FGSG_13313T0	EEDENLTPAQSRRKAQNRAAQRAFRERKERHVKDLEAKLAGLEAAQQQSSIENERLKRDLQKISTENEI	:	121	189	N-RAAQRAF-R-ERKERHVKD-L-EAKLAG-L-EAAQQQ-S-SIENER-L-KRDLQK-I-STENEI	:	N-R-L-L-S	N-R
Fusarium graminearum	12	FGSG_07789T0	VKANRQQRVMEQNRLAASRFRKRKRSTADALGMDLERLEDQHRELSKHRNGLQDELFKLKSQVLE	:	172	236	N-RLAASRF-R-KRKRSTADA-L-GMDLER-L-EDQHRE-L-SKHRNG-L-QDELFK-L-KSQVLE	:	N-R-L-L-L	N-R
Fusarium graminearum	13	FGSG_09001T0	DESAKREKFLKRNRIAASKCRQKKKQQNEALEEHLCRLEIEKELLHKQCNGLVDELSAIKNQLME	:	182	246	N-RIAASKC-R-QKKKQQNEA-L-EEHLCR-L-EIEKEL-L-HKQCNG-L-VDELSA-I-KNQLME	:	N-R-L-L-L	N-R
Fusarium graminearum	14	FGSG_13759T0	EKEKQYLKILERNRRAAANCRARKQEQQDKLNAEVEKLEDRHRELSASCNELRETAYQLKLQLLR	:	137	201	N-RRAAANC-R-ARKQEQQDK-L-NAEVEK-L-EDRHRE-L-SASCNE-L-RETAYQ-L-KLQLLR	:	N-R-L-L-L	N-R
Fusarium graminearum	15	FGSG_03040T0	VVGSVSNRRRMQNRMAQRAYRQRKESAIDVLKKKVEELEKVKEDIGNEFLSLTSVILE	:	38	95	N-RMAQRAY-R-QRKESAIDV-L-KKKVEE-L-EKVKED-I-GNEFLS-L-TSVILE	:	N-R-L-L-I	N-R
Fusarium graminearum	16	FGSG_08800T0	LTSEPSSKRKAQNRAAQRAFRERKEKHLKDLETKVDELEKASQAANHENSMLRAQVERMTAELNQ	:	162	226	N-RAAQRAF-R-ERKEKHLKD-L-ETKVDE-L-EKASQA-A-NHENSM-L-RAQVER-M-TAELNQ	:	N-R-L-L-A	N-R
Fusarium graminearum	17	FGSG_11623T0	EKEQRRVERVLRNRRAAQSSRERKRQEVEALEKRNQELEEAFMAAQEANAKLMSELEQIRRSGAV	:	132	196	N-RRAAQSS-R-ERKRQEVEA-L-EKRNQE-L-EEAFMA-A-QEANAK-L-MSELEQ-I-RRSGAV	:	N-R-L-L-A	N-R
Fusarium graminearum	18	FGSG_07863T0	EEEDSAVTLKRQRNTLAARKYRQKRIDRITELEEALAAKAKECDDWKLKFMRKEAENDTLREMLAK	:	98	163	N-TLAARKY-R-QKRIDRITE-L-EEALAA-K-AKECDD-W-KLKFMR-K-EAENDT-L-REMLAK	:	N-R-L-K-W	N-R
Fusarium graminearum	19	FGSG_01555T0	KKLSSKERRQLRNKVSARAFRSRRKEYITQLETEIANKVSENGDLRTQNRALLDENKRLTDLTRM	:	273	337	N-KVSARAF-R-SRRKEYITQ-L-ETEIAN-K-VSENGD-L-RTQNRA-L-LDENKR-L-TDLTRM	:	N-R-L-K-L	N-R
Fusarium graminearum	20	FGSG_06664T0	ATSEERKQRNRQAQAAFRERRTEYIKQLEETIRVHESNLHNLQAAHRTAADECLMLRYKNSL	:	72	133	N-RQAQAAF-R-ERRTEYIKQ-L-EETIRV-H-ESNLHN-L-QAAHRT-A-ADECLM-L-RYKNSL	:	N-R-L-H-L	N-R
Fusarium graminearum	21	FGSG_06968T0	KKVVRRDPEKRRMQNRLAQQNYREKQRKRIQELERRAGEHGTEVQGEDDRAIEKTQLIGDLTTRPGN	:	28	94	N-RLAQQNY-R-EKQRKRIQE-L-ERRAGE-H-GTEVQG-E-DDRAIE-K-TQLIGD-L-TTRPGN	:	N-R-L-H-E	N-R
Fusarium graminearum	22	FGSG_10142T0	TDEEKRKNFLERNRVAALKCRQRKKQWLANLQTKVEMFSTENDALTAQITQLREEVVNLKTLLLA	:	409	473	N-RVAALKC-R-QRKKQWLAN-L-QTKVEM-F-STENDA-L-TAQITQ-L-REEVVN-L-KTLLLA	:	N-R-L-F-L	N-R
Fusarium graminearum	23	FGSG_12345T0	APISEAERKKLRNRLSQRAFRRRQAECIRELRNRVNADQRPDSERVEALQKENKILRQQLIDVQAKMSK	:	14	82	N-RLSQRAF-R-RRQAECIRE-L-RNRVNA-D-QRPDSE-R-VEALQK-E-NKILRQ-Q-LIDVQAKMSK	:	N-R-L-D-R	N-R
Fusarium graminearum	24	FGSG_06421T0	TRDETAQDRRRTQIRLAQRAYRNRKDTAITTLEDKVKDLEDANENMSKEFMNFFDFVLS	:	41	99	I-RLAQRAY-R-NRKDTAITT-L-EDKVKD-L-EDANEN-M-SKEFMN-F-FDFVLS	:	I-R-L-L-M	Other
Fusarium graminearum	25	FGSG_01428T0	LTPEQLAKKRANDREAQRAIRERTKNQIDTLERRIQELTNQQPYQELQSVLRAKEAVEQENADIK	:	77	141	D-REAQRAI-R-ERTKNQIDT-L-ERRIQE-L-TNQQPY-Q-ELQSVL-R-AKEAVE-Q-ENADIK	:	D-R-L-L-Q	Other

## Sheet: Table S4. HMM search
	Table S4. Summary of HMMER search results from UniProtKB
	HMM training set *	Total hits	Species	Top six species having the most matches	Num.of matches
	Pfam bZIP1 (ID: PF00170) †	8059	748	Oryza sativa	277
				Zea mays	203
				Takifugu rubripes	180
				Homo sapiens	166
				Mus musculus	156
				Arabidopsis thaliana	145
	N-R class domains ‡	5976	512	Oryza sativa	248
				Zea mays	178
				Homo sapiens	149
				Takifugu rubripes	146
				Mus musculus	135
				Arabidopsis thaliana	126
	C-R class domains ‡	430	125	Phytophthora sojae	71
				Phytophthora ramorum	50
				Phytophthora infestans	38
				Botryotinia fuckeliana	11
				Paracoccidioides brasiliensis	9
				Saccharomyces cerevisiae	8
	* The HMMER online "hmmscan" tool is available at http://hmmer.janelia.org/search/hmmscan
	† From http://pfam.sanger.ac.uk/family/PF00170
	‡ From bZIPs from P. sojae, P. ramorum, and P. infestans that were predicted in this study

## Sheet: Table S5. Primers
	Table S5. Primers for qRT-PCR assay
	Name	Primer sequences
	PsBZPc01	F(5'-3'): GAGCCTGAAAGAGCGCATC R(5'-3'): GTTGATGCCCACCTGCTCG
	PsBZPc03	F(5'-3'): CTGTCATCCAAGCTCTGCAC R(5'-3'): TTTGAGCGCCCTACTAGCAG
	PsBZPc05	F(5'-3'): AAGCGATACCTGGAGCTCTC R(5'-3'): GCTGGTAGTTGACGTCGAAC
	PsBZPc06	F(5'-3'): TTTCGAAGTTTTTCGCCAAC R(5'-3'): ACGTCCACGTTCAGGAAGAC
	PsBZPc10	F(5'-3'): AGGCTCTCAGTCTCACAGTG R(5'-3'): AAGTCAATCGCGGTATCCAG
	PsBZPc20	F(5'-3'): GCAAGAAATCGCGAAGTTCC R(5'-3'): GCATATCCACACCTTGCTCC
	PsBZPc22	F(5'-3'): AGCTCCCCGACAATATCTGC R(5'-3'): TCCTTGTACCACTCCAGCTG
	PsBZPc25	F(5'-3'): CGCGCTACTCACTCTCACTG R(5'-3'): TGCATGTCCTTGGTCTTCAC
	PsBZPc34	F(5'-3'): TGAAGAAGGAGGCGAGCTAC R(5'-3'): AGCTGCATGTTGAGTTCCTC
	PsBZPc37	F(5'-3'): GGCAGCAGTACAAGATGCAC R(5'-3'): CTAGCAATTTCTGGCGCTTG
	PsBZPc42	F(5'-3'): CGGACACCCAACGAGTTTAC R(5'-3'): AAACTTGATCTCGTTCGCCC
	PsBZPc57	F(5'-3'): TCAGAACCAGCGTCGATACC R(5'-3'): GAAGTACTCGACAGCTACGC
	PsBZPc58	F(5'-3'): CGGGAGAGACAGAAGAAGGAG R(5'-3'): ATTCCAATGCAACGTCCCAC
	PsBZPc63	F(5'-3'): TGAATATCGCACGAAAGCCC R(5'-3'): GTGTTTCCACGTACGTCTGC
	PsBZPc64	F(5'-3'): GAGCAGTACTACACCGTCTTCG R(5'-3'): GACGTCCTTGTCCATGAAGG
	PsBZPc65	F(5'-3'): TCGAATACCGGACGACTACC R(5'-3'): GGAGCCCTCTGTGAGCAAC
	actin	F(5'-3'): ACTGCACCTTCCAGACCATC R(5'-3'): CCACCACCTTGATCTTCATG
